# Supplementary material for: 2,2′-[Imidazolidine-1,3-diylbis(methyl­ene)]diphenol
Source: Acta Crystallogr Sect E Struct Rep Online. 2011 Dec 17;68(Pt 1):o170–1. doi: 10.1107/S1600536811053748 (PMC3254510; doi:10.1107/S1600536811053748)
Supplement: Supplementary file 1 [file e-68-0o170-sup1.cif]

##############################################################################
#                                                                            #
# This CIF contains the data in a paper accepted for publication in          #
# Acta Crystallographica Section E. It conforms to the requirements of       #
# Notes for Authors for Acta Crystallographica Section E, and has been       #
# peer reviewed under the auspices of the IUCr Commission on Journals.       #
#                                                                            #
# Full details of the Crystallographic Information File format               #
# are given in the paper "The Crystallographic Information File (CIF):       #
# a New Standard Archive File for Crystallography" by S. R. Hall, F. H.      #
# Allen and I. D. Brown [Acta Cryst. (1991), A47, 655-685].                  #
#                                                                            #
# The current version of the core CIF dictionary is obtainable from          #
# ftp://ftp.iucr.org/pub/cif_core.dic.                                       #
#                                                                            #
# Software is freely available for graphical display of the structure(s)     #
# in this CIF. For information consult the CIF software page                 #
# http://www.iucr.org/resources/cif/software.                                #
#                                                                            #
# This file may be used for bona fide research purposes within the           #
# scientific community so long as proper attribution is given to the journal # 
# article from which it was obtained.                                        #
#                                                                            #
##############################################################################
data_global
_audit_creation_method     'Jana2006 Version : 24/11/2011'
_journal_date_recd_electronic     2011-12-12
_journal_date_accepted     2011-12-13
_journal_name_full     'Acta Crystallographica, Section E'
_journal_year     2012
_journal_volume     68
_journal_issue      1
_journal_page_first     o170
_journal_page_last     o171
_journal_paper_category     QO
_journal_paper_doi     10.1107/S1600536811053748
_journal_coeditor_code     BT5752
_publ_contact_author_name     'Augusto Rivera'
_publ_contact_author_address
;
Departamento de Qu\'imica, Universidad Nacional de Colombia,
Ciudad Universitaria, Bogot\'a, Colombia
;
_publ_contact_author_email     'ariverau@unal.edu.co'
_publ_contact_author_fax     '57-1-3165220'
_publ_contact_author_phone     '57-1-3165000'
_publ_section_title
;
2,2'-[Imidazolidine-1,3-diylbis(methylene)]diphenol
;
loop_
    _publ_author_name
    _publ_author_footnote
    _publ_author_address
    'Rivera, Augusto' .
;
Departamento de Qu\'imica, Universidad Nacional de Colombia,
Ciudad Universitaria, Bogot\'a, Colombia
;
    'Nerio, Luz Stella' .
;
Departamento de Qu\'imica, Universidad Nacional de Colombia,
Ciudad Universitaria, Bogot\'a, Colombia
;
    'R\'ios-Motta, Jaime' .
;
Departamento de Qu\'imica, Universidad Nacional de Colombia,
Ciudad Universitaria, Bogot\'a, Colombia
;
    'Fejfarov\'a, Karla' .
;
Institute of Physics ASCR, v.v.i., Na Slovance 2, 182 21 Praha 8,
Czech Republic
;
    'Du\<sek, Michal' .
;
Institute of Physics ASCR, v.v.i., Na Slovance 2, 182 21 Praha 8,
Czech Republic
;
data_I
_chemical_name_systematic
;
2,2'-[Imidazolidine-1,3-diylbis(methylene)]diphenol
;
_chemical_name_common     ?
_chemical_formula_moiety     'C17 H20 N2 O2'
_chemical_formula_sum     'C17 H20 N2 O2'
_chemical_formula_structural     ?
_chemical_formula_analytical     ?
_chemical_formula_iupac     'C17 H20 N2 O2'
_chemical_formula_weight     284.4
_chemical_melting_point     ?
_symmetry_cell_setting     monoclinic
_symmetry_space_group_name_H-M     'P 21/n'
_symmetry_space_group_name_Hall     '-P 2yn'
loop_
    _symmetry_equiv_pos_site_id
    _symmetry_equiv_pos_as_xyz
    1 x,y,z
    2 -x+1/2,y+1/2,-z+1/2
    3 -x,-y,-z
    4 x+1/2,-y+1/2,z+1/2
_cell_length_a     9.6541(6)
_cell_length_b     9.5198(11)
_cell_length_c     16.0007(19)
_cell_angle_alpha     90
_cell_angle_beta     97.321(7)
_cell_angle_gamma     90
_cell_volume     1458.6(3)
_cell_formula_units_Z     4
_cell_measurement_reflns_used     9734
_cell_measurement_theta_min     2.78
_cell_measurement_theta_max     66.94
_cell_measurement_temperature     120
_cell_special_details     ?
_exptl_crystal_description     block
_exptl_crystal_colour     colourless
_exptl_crystal_size_max     0.561
_exptl_crystal_size_mid     0.456
_exptl_crystal_size_min     0.352
_exptl_crystal_density_diffrn     1.2945
_exptl_crystal_density_meas     ?
_exptl_crystal_density_method     'not measured'
_exptl_crystal_F_000     608
_exptl_absorpt_coefficient_mu     0.684
_exptl_absorpt_correction_type     multi-scan
_exptl_absorpt_process_details
;
(CrysAlis PRO; Agilent, 2010)
;
_exptl_absorpt_correction_T_min     0.684
_exptl_absorpt_correction_T_max     1
_exptl_special_details
;
CrysAlisPro (Agilent, 2010)
Empirical absorption correction using spherical harmonics,
implemented in SCALE3 ABSPACK scaling algorithm.
;
_diffrn_ambient_temperature     120
_diffrn_radiation_type     'Cu K\a'
_diffrn_radiation_wavelength     1.5418
_diffrn_radiation_source     'Enhance Ultra (Cu) X-ray Source'
_diffrn_radiation_monochromator     'mirror'
_diffrn_measurement_device_type
      'Agilent Xcalibur diffractometer with an Atlas (Gemini ultra Cu) detector'
_diffrn_measurement_device     'four-cycle diffractometer'
_diffrn_measurement_method     'Rotation method data acquisition using \w'
_diffrn_detector_area_resol_mean     10.3784
_diffrn_reflns_number     16045
_diffrn_reflns_av_R_equivalents     0.0294
_diffrn_reflns_av_sigmaI/netI     0.0127
_diffrn_reflns_theta_min     5.08
_diffrn_reflns_theta_max     67.1
_diffrn_reflns_theta_full     67.1
_diffrn_measured_fraction_theta_max     0.99
_diffrn_measured_fraction_theta_full     0.99
_diffrn_reflns_limit_h_min     -10
_diffrn_reflns_limit_h_max     11
_diffrn_reflns_limit_k_min     -11
_diffrn_reflns_limit_k_max     11
_diffrn_reflns_limit_l_min     -18
_diffrn_reflns_limit_l_max     18
_diffrn_reflns_reduction_process
;
Integration of the CCD images was done by program CrysAlisPro
(Agilent Technologies, 2010). The same program was used for indexing of the
crystal shape and absorption correction.
;
_diffrn_standards_number     0
_diffrn_standards_interval_count     ?
_diffrn_standards_interval_time     ?
_diffrn_standards_decay_%     .
loop_
    _diffrn_standard_refln_index_h
    _diffrn_standard_refln_index_k
    _diffrn_standard_refln_index_l
    ? ? ?
_refine_special_details
;
The refinement was carried out against all reflections. The conventional
<i>R</i>-factor is always based on <i>F</i>. The goodness of fit as well as
the weighted <i>R</i>-factor are based on <i>F</i> and <i>F</i>^2^ for
refinement carried out on <i>F</i> and <i>F</i>^2^, respectively. The
threshold expression is used only for calculating <i>R</i>-factors <i>etc</i>.
and it is not relevant to the choice of reflections for refinement.
The program used for refinement, Jana2006, uses the weighting scheme based on
the experimental expectations, see _refine_ls_weighting_details, that does not
force <i>S</i> to be one. Therefore the values of <i>S</i> are usually larger
than the ones from the <i>SHELX</i> program.
;
_reflns_number_total     2592
_reflns_number_gt     2323
_reflns_threshold_expression     I>3\s(I)
_refine_ls_structure_factor_coef     Fsqd
_refine_ls_R_factor_all     0.0363
_refine_ls_R_factor_gt     0.0323
_refine_ls_wR_factor_gt     0.0984
_refine_ls_wR_factor_ref     0.1015
_refine_ls_goodness_of_fit_ref     1.84
_refine_ls_restrained_S_all     ?
_refine_ls_number_reflns     2592
_refine_ls_number_parameters     197
_refine_ls_number_restraints     2
_refine_ls_number_constraints     74
_refine_ls_hydrogen_treatment     mixed
_refine_ls_weighting_scheme     sigma
_refine_ls_weighting_details     'w=1/(\s^2^(I)+0.0016I^2^)'
_refine_ls_shift/su_max     0.0077
_refine_ls_shift/su_mean     0.0009
_refine_diff_density_max     0.18
_refine_diff_density_min     -0.16
_refine_ls_extinction_method
                      'B-C type 1 Lorentzian isotropic (Becker & Coppens, 1974)'
_refine_ls_extinction_coef       23E2(4)
_refine_ls_abs_structure_details     ?
_refine_ls_abs_structure_Flack     ?
_refine_ls_abs_structure_Rogers     ?
loop_
    _atom_type_symbol
    _atom_type_scat_dispersion_real
    _atom_type_scat_dispersion_imag
    _atom_type_scat_source
    C 0.0181 0.0091 'International Tables Vol C tables 4.2.6.8 and 6.1.1.1'
    H 0.0000 0.0000 'International Tables Vol C tables 4.2.6.8 and 6.1.1.1'
    N 0.0311 0.0180 'International Tables Vol C tables 4.2.6.8 and 6.1.1.1'
    O 0.0492 0.0322 'International Tables Vol C tables 4.2.6.8 and 6.1.1.1'
_computing_data_collection     'CrysAlis PRO (Agilent, 2010)'
_computing_cell_refinement     'CrysAlis PRO (Agilent, 2010)'
_computing_data_reduction     'CrysAlis PRO (Agilent, 2010)'
_computing_structure_solution     'SIR2002 (Burla <i>et al.</i>, 2003)'
_computing_structure_refinement
                                 'JANA2006 (Pet\<r\'i\<cek <i>et al.</i>, 2006)'
_computing_molecular_graphics     'DIAMOND (Brandenburg & Putz, 2005)'
_computing_publication_material
                                 'JANA2006 (Pet\<r\'i\<cek <i>et al.</i>, 2006)'
loop_
    _atom_site_type_symbol
    _atom_site_label
    _atom_site_fract_x
    _atom_site_fract_y
    _atom_site_fract_z
    _atom_site_U_iso_or_equiv
    _atom_site_adp_type
    _atom_site_calc_flag
    _atom_site_refinement_flags
    _atom_site_occupancy
    _atom_site_symmetry_multiplicity
    _atom_site_disorder_assembly
    _atom_site_disorder_group
    O O1 0.88118(9) 0.55808(8) 0.54258(5) 0.0258(3) Uani d . 1 4 . .
    O O2 0.64185(9) 0.24108(8) 0.20085(5) 0.0266(3) Uani d . 1 4 . .
    N N1 0.82182(10) 0.29372(9) 0.50324(6) 0.0216(3) Uani d . 1 4 . .
    N N2 0.75183(10) 0.27736(10) 0.36014(6) 0.0230(3) Uani d . 1 4 . .
    C C1 0.73543(12) 0.41864(12) 0.62221(7) 0.0220(3) Uani d . 1 4 . .
    C C2 0.78452(12) 0.54925(11) 0.59766(7) 0.0223(3) Uani d . 1 4 . .
    C C3 0.73697(13) 0.67284(12) 0.63044(7) 0.0263(4) Uani d . 1 4 . .
    C C4 0.64267(13) 0.66779(12) 0.68865(7) 0.0286(4) Uani d . 1 4 . .
    C C5 0.59312(13) 0.53957(13) 0.71379(7) 0.0293(4) Uani d . 1 4 . .
    C C6 0.63913(13) 0.41633(12) 0.67971(7) 0.0260(4) Uani d . 1 4 . .
    C C7 0.79468(12) 0.28403(11) 0.59129(7) 0.0234(3) Uani d . 1 4 . .
    C C8 0.69700(12) 0.29649(12) 0.44015(7) 0.0234(3) Uani d . 1 4 . .
    C C9 0.89999(13) 0.17320(11) 0.47679(7) 0.0258(4) Uani d . 1 4 . .
    C C10 0.86888(13) 0.17560(12) 0.38032(7) 0.0261(4) Uani d . 1 4 . .
    C C11 0.80113(12) 0.41147(11) 0.32684(7) 0.0234(3) Uani d . 1 4 . .
    C C12 0.84082(12) 0.39145(11) 0.23931(7) 0.0220(3) Uani d . 1 4 . .
    C C13 0.75755(12) 0.30847(11) 0.18009(7) 0.0226(3) Uani d . 1 4 . .
    C C14 0.79084(13) 0.29425(12) 0.09837(7) 0.0260(4) Uani d . 1 4 . .
    C C15 0.90434(13) 0.36558(12) 0.07451(7) 0.0286(4) Uani d . 1 4 . .
    C C16 0.98804(13) 0.44846(12) 0.13217(8) 0.0282(4) Uani d . 1 4 . .
    C C17 0.95637(12) 0.45896(11) 0.21422(7) 0.0241(3) Uani d . 1 4 . .
    H H3 0.769609 0.761889 0.612664 0.0316 Uiso calc R 1 4 . .
    H H4 0.611303 0.753394 0.711789 0.0343 Uiso calc R 1 4 . .
    H H5 0.527828 0.536104 0.754248 0.0352 Uiso calc R 1 4 . .
    H H6 0.603597 0.327787 0.696268 0.0311 Uiso calc R 1 4 . .
    H H7a 0.879717 0.260909 0.626476 0.0281 Uiso calc R 1 4 . .
    H H7b 0.731088 0.208142 0.597016 0.0281 Uiso calc R 1 4 . .
    H H8a 0.637442 0.218852 0.449563 0.0281 Uiso calc R 1 4 . .
    H H8b 0.652961 0.386822 0.44087 0.0281 Uiso calc R 1 4 . .
    H H9a 0.863665 0.08824 0.497922 0.031 Uiso calc R 1 4 . .
    H H9b 0.99806 0.187851 0.493244 0.031 Uiso calc R 1 4 . .
    H H10a 0.949631 0.208598 0.356872 0.0313 Uiso calc R 1 4 . .
    H H10b 0.83935 0.083954 0.360322 0.0313 Uiso calc R 1 4 . .
    H H11a 0.880577 0.444991 0.363629 0.0281 Uiso calc R 1 4 . .
    H H11b 0.728563 0.480712 0.325292 0.0281 Uiso calc R 1 4 . .
    H H14 0.735192 0.235123 0.058695 0.0312 Uiso calc R 1 4 . .
    H H15 0.925546 0.357838 0.017685 0.0343 Uiso calc R 1 4 . .
    H H16 1.066759 0.49779 0.115436 0.0338 Uiso calc R 1 4 . .
    H H17 1.015526 0.514012 0.254456 0.0289 Uiso calc R 1 4 . .
    H H1o 0.8869(16) 0.4725(11) 0.5220(9) 0.0387 Uiso d TD 1 4 . .
    H H2o 0.6533(17) 0.2415(17) 0.2562(6) 0.0399 Uiso d TD 1 4 . .
loop_
    _atom_site_aniso_label
    _atom_site_aniso_U_11
    _atom_site_aniso_U_22
    _atom_site_aniso_U_33
    _atom_site_aniso_U_12
    _atom_site_aniso_U_13
    _atom_site_aniso_U_23
    _atom_site_aniso_type_symbol
    O1 0.0292(5) 0.0224(4) 0.0271(4) -0.0034(3) 0.0088(3) -0.0011(3) O
    O2 0.0273(5) 0.0291(4) 0.0231(4) -0.0045(3) 0.0026(3) -0.0035(3) O
    N1 0.0230(5) 0.0218(4) 0.0200(5) -0.0001(4) 0.0032(4) -0.0009(3) N
    N2 0.0263(5) 0.0222(5) 0.0209(5) -0.0016(4) 0.0047(4) -0.0017(3) N
    C1 0.0224(6) 0.0249(5) 0.0175(5) -0.0003(4) -0.0020(4) -0.0006(4) C
    C2 0.0217(6) 0.0264(6) 0.0179(5) -0.0008(4) -0.0010(4) 0.0003(4) C
    C3 0.0309(7) 0.0233(6) 0.0238(6) 0.0003(4) -0.0003(5) -0.0004(4) C
    C4 0.0315(7) 0.0281(6) 0.0257(6) 0.0049(5) 0.0012(5) -0.0054(4) C
    C5 0.0294(7) 0.0362(6) 0.0230(6) 0.0020(5) 0.0059(5) -0.0023(5) C
    C6 0.0280(7) 0.0280(6) 0.0217(6) -0.0028(5) 0.0030(5) 0.0010(4) C
    C7 0.0279(6) 0.0222(5) 0.0203(6) -0.0010(4) 0.0037(4) 0.0020(4) C
    C8 0.0237(6) 0.0249(5) 0.0218(6) -0.0022(4) 0.0036(4) -0.0013(4) C
    C9 0.0292(7) 0.0223(5) 0.0266(6) 0.0023(4) 0.0060(5) -0.0001(4) C
    C10 0.0309(7) 0.0220(5) 0.0258(6) 0.0012(4) 0.0057(5) -0.0023(4) C
    C11 0.0273(6) 0.0203(5) 0.0223(6) -0.0023(4) 0.0019(5) -0.0022(4) C
    C12 0.0261(6) 0.0183(5) 0.0214(6) 0.0030(4) 0.0024(4) 0.0007(4) C
    C13 0.0235(6) 0.0198(5) 0.0245(6) 0.0036(4) 0.0027(4) 0.0010(4) C
    C14 0.0309(7) 0.0248(5) 0.0217(6) 0.0053(5) 0.0013(5) -0.0023(4) C
    C15 0.0349(7) 0.0294(6) 0.0224(6) 0.0083(5) 0.0078(5) 0.0037(5) C
    C16 0.0292(7) 0.0250(6) 0.0313(6) 0.0036(5) 0.0079(5) 0.0057(4) C
    C17 0.0264(6) 0.0193(5) 0.0264(6) 0.0017(4) 0.0025(5) 0.0018(4) C
loop_
    _geom_bond_atom_site_label_1
    _geom_bond_atom_site_label_2
    _geom_bond_site_symmetry_1
    _geom_bond_site_symmetry_2
    _geom_bond_distance
    _geom_bond_publ_flag
    O1 C2 . . 1.3654(15) ?
    O1 H1o . . 0.883(11) ?
    O2 C13 . . 1.3653(14) ?
    O2 H2o . . 0.879(9) ?
    N1 C7 . . 1.4684(15) ?
    N1 C8 . . 1.4703(14) ?
    N1 C9 . . 1.4650(15) ?
    N2 C8 . . 1.4578(15) ?
    N2 C10 . . 1.4922(15) ?
    N2 C11 . . 1.4849(15) ?
    C1 C2 . . 1.4044(16) ?
    C1 C6 . . 1.3890(17) ?
    C1 C7 . . 1.5120(16) ?
    C2 C3 . . 1.3898(16) ?
    C3 C4 . . 1.3837(18) ?
    C3 H3 . . 0.96 ?
    C4 C5 . . 1.3890(18) ?
    C4 H4 . . 0.96 ?
    C5 C6 . . 1.3902(17) ?
    C5 H5 . . 0.96 ?
    C6 H6 . . 0.96 ?
    C7 H7a . . 0.96 ?
    C7 H7b . . 0.96 ?
    C8 H8a . . 0.96 ?
    C8 H8b . . 0.96 ?
    C9 C10 . . 1.5348(16) ?
    C9 H9a . . 0.96 ?
    C9 H9b . . 0.96 ?
    C10 H10a . . 0.96 ?
    C10 H10b . . 0.96 ?
    C11 C12 . . 1.5104(16) ?
    C11 H11a . . 0.96 ?
    C11 H11b . . 0.96 ?
    C12 C13 . . 1.4050(15) ?
    C12 C17 . . 1.3902(17) ?
    C13 C14 . . 1.3922(17) ?
    C14 C15 . . 1.3836(18) ?
    C14 H14 . . 0.96 ?
    C15 C16 . . 1.3916(16) ?
    C15 H15 . . 0.96 ?
    C16 C17 . . 1.3890(18) ?
    C16 H16 . . 0.96 ?
    C17 H17 . . 0.96 ?
loop_
    _geom_angle_atom_site_label_1
    _geom_angle_atom_site_label_2
    _geom_angle_atom_site_label_3
    _geom_angle_site_symmetry_1
    _geom_angle_site_symmetry_2
    _geom_angle_site_symmetry_3
    _geom_angle
    _geom_angle_publ_flag
    C2 O1 H1o . . . 105.3(10) ?
    C13 O2 H2o . . . 104.0(10) ?
    C7 N1 C8 . . . 115.40(9) ?
    C7 N1 C9 . . . 112.92(8) ?
    C8 N1 C9 . . . 102.89(8) ?
    C8 N2 C10 . . . 103.93(8) ?
    C8 N2 C11 . . . 112.12(9) ?
    C10 N2 C11 . . . 111.54(9) ?
    C2 C1 C6 . . . 118.51(10) ?
    C2 C1 C7 . . . 120.24(10) ?
    C6 C1 C7 . . . 121.09(10) ?
    O1 C2 C1 . . . 121.18(10) ?
    O1 C2 C3 . . . 118.51(10) ?
    C1 C2 C3 . . . 120.30(11) ?
    C2 C3 C4 . . . 120.12(11) ?
    C2 C3 H3 . . . 119.9399 ?
    C4 C3 H3 . . . 119.9395 ?
    C3 C4 C5 . . . 120.39(11) ?
    C3 C4 H4 . . . 119.8038 ?
    C5 C4 H4 . . . 119.8053 ?
    C4 C5 C6 . . . 119.27(12) ?
    C4 C5 H5 . . . 120.3644 ?
    C6 C5 H5 . . . 120.3649 ?
    C1 C6 C5 . . . 121.38(11) ?
    C1 C6 H6 . . . 119.3094 ?
    C5 C6 H6 . . . 119.3085 ?
    N1 C7 C1 . . . 112.45(9) ?
    N1 C7 H7a . . . 109.4718 ?
    N1 C7 H7b . . . 109.4717 ?
    C1 C7 H7a . . . 109.4708 ?
    C1 C7 H7b . . . 109.4707 ?
    H7a C7 H7b . . . 106.316 ?
    N1 C8 N2 . . . 104.07(9) ?
    N1 C8 H8a . . . 109.471 ?
    N1 C8 H8b . . . 109.4708 ?
    N2 C8 H8a . . . 109.4722 ?
    N2 C8 H8b . . . 109.4714 ?
    H8a C8 H8b . . . 114.38 ?
    N1 C9 C10 . . . 103.70(9) ?
    N1 C9 H9a . . . 109.4718 ?
    N1 C9 H9b . . . 109.4709 ?
    C10 C9 H9a . . . 109.4712 ?
    C10 C9 H9b . . . 109.4714 ?
    H9a C9 H9b . . . 114.686 ?
    N2 C10 C9 . . . 105.84(9) ?
    N2 C10 H10a . . . 109.4709 ?
    N2 C10 H10b . . . 109.4713 ?
    C9 C10 H10a . . . 109.4712 ?
    C9 C10 H10b . . . 109.4714 ?
    H10a C10 H10b . . . 112.8697 ?
    N2 C11 C12 . . . 110.80(9) ?
    N2 C11 H11a . . . 109.4718 ?
    N2 C11 H11b . . . 109.4711 ?
    C12 C11 H11a . . . 109.4708 ?
    C12 C11 H11b . . . 109.4713 ?
    H11a C11 H11b . . . 108.1129 ?
    C11 C12 C13 . . . 120.35(10) ?
    C11 C12 C17 . . . 121.14(9) ?
    C13 C12 C17 . . . 118.45(10) ?
    O2 C13 C12 . . . 121.04(10) ?
    O2 C13 C14 . . . 118.47(10) ?
    C12 C13 C14 . . . 120.49(11) ?
    C13 C14 C15 . . . 119.81(10) ?
    C13 C14 H14 . . . 120.0949 ?
    C15 C14 H14 . . . 120.0956 ?
    C14 C15 C16 . . . 120.58(11) ?
    C14 C15 H15 . . . 119.7101 ?
    C16 C15 H15 . . . 119.7107 ?
    C15 C16 C17 . . . 119.23(11) ?
    C15 C16 H16 . . . 120.3866 ?
    C17 C16 H16 . . . 120.3878 ?
    C12 C17 C16 . . . 121.40(10) ?
    C12 C17 H17 . . . 119.2994 ?
    C16 C17 H17 . . . 119.2985 ?
loop_
    _geom_torsion_atom_site_label_1
    _geom_torsion_atom_site_label_2
    _geom_torsion_atom_site_label_3
    _geom_torsion_atom_site_label_4
    _geom_torsion_site_symmetry_1
    _geom_torsion_site_symmetry_2
    _geom_torsion_site_symmetry_3
    _geom_torsion_site_symmetry_4
    _geom_torsion
    _geom_torsion_publ_flag
    ? ? ? ? ? ? ? ? ? ?
loop_
    _geom_hbond_atom_site_label_D
    _geom_hbond_atom_site_label_H
    _geom_hbond_atom_site_label_A
    _geom_hbond_site_symmetry_D
    _geom_hbond_site_symmetry_H
    _geom_hbond_site_symmetry_A
    _geom_hbond_distance_DH
    _geom_hbond_distance_HA
    _geom_hbond_distance_DA
    _geom_hbond_angle_DHA
    _geom_hbond_publ_flag
    O1 H1o N1 . . . 0.883(11) 1.826(11) 2.6394(13) 152.2(15) yes
    O2 H2o N2 . . . 0.878(10) 1.840(10) 2.6557(13) 153.6(15) yes
    O1 H1o O1 . . 3_766 0.883(11) 2.599(15) 3.0232(12) 110.5(11) yes
    C11 H11a O1 . . 3_766 0.9600 2.5800 3.4961(15) 159.00 yes
    C14 H14 O1 . . 2_645 0.9600 2.5000 3.4561(15) 172.00 yes
    C6 H6 Cg3 . . 4_455 0.96 2.97 3.7868(14) 143 y
    C10 H10b Cg3 . . 2_645 0.96 2.83 3.6718(13) 148 y
