# Supplementary material for: 2,2′-[Imidazolidine-1,3-diylbis(methyl­ene)]diphenol
Source: Acta Crystallogr Sect E Struct Rep Online. 2011 Dec 17;68(Pt 1):o170–1. doi: 10.1107/S1600536811053748 (PMC3254510; doi:10.1107/S1600536811053748)
Supplement: Supplementary file 2 [file e-68-0o170-Isup2.hkl]

#
# h,k,l, Fc-squared, Fo-squared, sigma(Fo-squared) and status flag
#
data_I
_shelx_title                             '   '
_shelx_refln_list_code                   4
_shelx_F_calc_maximum                    188.18
_exptl_crystal_F_000                     608
_reflns_d_resolution_high                0.8369

loop_
 _symmetry_equiv_pos_as_xyz
 'x, y, z'
 '-x+1/2, y+1/2, -z+1/2'
 '-x, -y, -z'
 'x+1/2, -y+1/2, z+1/2'

_cell_length_a                           9.6541(6)
_cell_length_b                           9.5198(11)
_cell_length_c                           16.0007(19)
_cell_angle_alpha                        90
_cell_angle_beta                         97.321(7)
_cell_angle_gamma                        90

_shelx_F_squared_multiplier              1.000

loop_
 _refln_index_h
 _refln_index_k
 _refln_index_l
 _refln_F_squared_calc
 _refln_F_squared_meas
 _refln_F_squared_sigma
 _refln_observed_status
   2   0   0 20661.30 19781.60  60.50 o
   4   0   0   460.06   437.34   7.71 o
   6   0   0    93.73    98.86   4.17 o
   8   0   0   772.40   827.38  12.47 o
  10   0   0     0.00     2.12   1.75 <
   1   1   0  2173.55  2042.14  13.22 o
   2   1   0  4713.09  4673.06  18.95 o
   3   1   0    30.67    31.86   1.34 o
   4   1   0    69.80    79.17   2.89 o
   5   1   0   692.32   742.55  12.18 o
   6   1   0   283.98   292.09   3.69 o
   7   1   0    30.35    33.38   1.88 o
   8   1   0   124.67   135.22   4.39 o
   9   1   0     1.21    -1.02   1.24 <
  10   1   0     2.62     2.35   1.23 <
  11   1   0     5.05     3.44   1.11 o
   0   2   0  5113.75  5206.91  24.13 o
   1   2   0  2968.20  2965.45  13.50 o
   2   2   0 10749.10 10889.90  37.31 o
   3   2   0  1688.98  1663.28  14.51 o
   4   2   0     7.03     8.95   1.49 o
   5   2   0   266.74   281.43   7.59 o
   6   2   0     2.09     1.71   0.57 o
   7   2   0   452.25   465.69   5.65 o
   8   2   0     4.95     4.47   1.04 o
   9   2   0    28.80    28.02   2.66 o
  10   2   0    38.28    43.57   2.85 o
  11   2   0    10.39    12.91   2.39 o
   1   3   0  1315.96  1222.90   8.26 o
   2   3   0    94.68    92.99   4.14 o
   3   3   0    84.63   111.95   4.12 o
   4   3   0   356.87   367.04   9.81 o
   5   3   0    99.18   117.71   2.44 o
   6   3   0     4.53     3.99   0.64 o
   7   3   0   177.12   186.07   3.70 o
   8   3   0   279.98   299.75   6.08 o
   9   3   0    59.21    61.00   3.07 o
  10   3   0   114.30   126.59   4.46 o
   0   4   0  1212.92  1087.05  13.81 o
   1   4   0   404.85   430.66   5.83 o
   2   4   0   141.19   131.78   6.77 o
   3   4   0   975.78  1020.99  19.59 o
   4   4   0   453.98   455.56   5.52 o
   5   4   0    73.31    78.85   2.15 o
   6   4   0     0.68     1.18   0.67 <
   7   4   0    14.80    14.08   1.16 o
   8   4   0     1.23     1.45   0.80 <
   9   4   0   496.02   496.05   7.37 o
  10   4   0     1.32     1.82   0.80 <
   1   5   0   100.74    98.92   4.21 o
   2   5   0  2002.70  2080.63  29.25 o
   3   5   0     1.88     3.07   0.59 o
   4   5   0   318.11   378.34   3.99 o
   5   5   0   300.85   291.66   4.29 o
   6   5   0   837.67   821.09   7.93 o
   7   5   0    15.68    12.34   1.18 o
   8   5   0    40.07    41.25   1.75 o
   9   5   0     0.22     0.07   0.69 <
  10   5   0   144.41   157.76   5.22 o
   0   6   0   425.64   407.74   5.36 o
   1   6   0   119.06   139.99   2.19 o
   2   6   0   248.83   244.35   3.29 o
   3   6   0  1524.49  1588.03   7.98 o
   4   6   0     0.42    -0.51   0.64 <
   5   6   0   499.25   530.97   5.56 o
   6   6   0   133.51   152.12   3.91 o
   7   6   0   289.54   290.92   4.41 o
   8   6   0     0.82    -0.11   0.66 <
   9   6   0     2.11     2.96   0.83 o
   1   7   0   193.55   196.78   2.83 o
   2   7   0   502.39   500.61   4.64 o
   3   7   0   320.43   302.98   3.76 o
   4   7   0    95.22   102.05   2.31 o
   5   7   0   245.24   253.70   4.29 o
   6   7   0    65.60    71.79   2.40 o
   7   7   0     2.57     1.10   0.62 <
   8   7   0    26.36    24.99   1.40 o
   9   7   0    18.28    16.95   2.13 o
   0   8   0  1893.61  1924.53  14.11 o
   1   8   0  2737.84  2796.87  12.81 o
   2   8   0   212.02   217.25   3.62 o
   3   8   0   456.19   467.08   4.80 o
   4   8   0    98.65   106.57   2.42 o
   5   8   0     3.24     2.58   0.69 o
   6   8   0    31.44    35.13   1.62 o
   7   8   0    57.16    59.64   2.06 o
   8   8   0    51.24    48.48   2.39 o
   1   9   0    48.38    50.18   1.80 o
   2   9   0     9.70    10.78   1.01 o
   3   9   0   531.53   539.29   5.88 o
   4   9   0   282.92   277.92   4.45 o
   5   9   0     4.08     2.62   0.64 o
   6   9   0    14.97    12.38   0.95 o
   0  10   0     3.50     2.98   0.82 o
   1  10   0   246.32   251.23   3.90 o
   2  10   0   574.13   570.73   4.88 o
   3  10   0    16.30    15.60   1.24 o
   4  10   0    87.02    83.29   2.47 o
   5  10   0     0.04     1.07   0.62 <
   1  11   0   328.48   329.62   3.89 o
   2  11   0   109.49   125.00   3.86 o
 -11   0   1     0.29     1.37   1.35 <
  -9   0   1    87.73    80.22   5.34 o
  -7   0   1   655.70   689.28  17.16 o
  -5   0   1   194.90   167.30   7.24 o
  -3   0   1  3196.57  2976.35  17.28 o
  -1   0   1  3846.51  3512.45  15.58 o
   1   0   1   642.42   648.51   5.35 o
   3   0   1  1433.42  1416.90  18.44 o
   5   0   1   164.91   147.65   6.65 o
   7   0   1    57.75    77.21   3.66 o
   9   0   1    47.69    43.99   3.00 o
  11   0   1    21.21    17.94   2.48 o
 -11   1   1     3.93     1.94   1.02 <
 -10   1   1     2.58     0.77   1.23 <
  -9   1   1   166.45   155.32   5.21 o
  -8   1   1    87.09    93.65   4.20 o
  -7   1   1   445.74   428.27   7.32 o
  -6   1   1     2.01     3.11   0.70 o
  -5   1   1   341.27   364.56   8.40 o
  -4   1   1     0.36     1.97   0.78 <
  -3   1   1   463.05   408.10   5.59 o
  -2   1   1    26.58    16.16   1.22 o
  -1   1   1  1175.82  1031.15   4.95 o
   0   1   1  2571.51  2730.61  12.38 o
   1   1   1  2846.75  2662.20  15.45 o
   2   1   1 15880.90 16871.00  41.31 o
   3   1   1     2.30     0.95   0.44 <
   4   1   1    51.99    45.60   2.07 o
   5   1   1    19.31    14.42   1.85 o
   6   1   1    82.98    84.28   2.06 o
   7   1   1     1.40    -1.06   0.84 <
   8   1   1     5.90     5.33   0.99 o
   9   1   1    20.63    24.15   1.83 o
  10   1   1     6.60     7.36   1.46 o
  11   1   1     6.66     7.23   1.21 o
 -11   2   1     0.19     2.01   0.81 <
 -10   2   1   136.83   137.78   4.15 o
  -9   2   1     1.39     0.56   1.48 <
  -8   2   1   170.51   178.25   5.33 o
  -7   2   1   181.54   189.56   3.98 o
  -6   2   1   237.50   226.50   3.71 o
  -5   2   1    10.98    14.88   1.89 o
  -4   2   1   976.10  1045.21  14.27 o
  -3   2   1    72.33    49.93   2.30 o
  -2   2   1  1316.66  1250.39   7.37 o
  -1   2   1  6440.45  6663.91  18.08 o
   0   2   1  7567.88  7818.27  20.31 o
   1   2   1  1472.96  1449.70  13.97 o
   2   2   1  6246.45  6275.37  33.38 o
   3   2   1   243.60   248.51   6.62 o
   4   2   1     7.72     6.42   1.43 o
   5   2   1    48.09    37.51   2.45 o
   6   2   1    91.94    88.74   2.14 o
   7   2   1  1035.96  1074.92   8.58 o
   8   2   1    56.61    57.30   2.36 o
   9   2   1   203.01   217.93   6.63 o
  10   2   1    69.87    74.43   3.46 o
  11   2   1    67.58    67.66   4.58 o
 -11   3   1     1.05     1.73   1.18 <
 -10   3   1    12.74    14.45   1.45 o
  -9   3   1    59.43    59.62   3.05 o
  -8   3   1   178.36   171.21   5.39 o
  -7   3   1   176.10   171.35   4.17 o
  -6   3   1   315.37   331.90   4.12 o
  -5   3   1   255.27   309.41   4.36 o
  -4   3   1    42.03    20.53   2.08 o
  -3   3   1  1023.92  1033.82  11.90 o
  -2   3   1   191.26   188.09   3.64 o
  -1   3   1  7425.00  7493.50  25.96 o
   0   3   1   292.54   273.07   4.00 o
   1   3   1   884.74   893.52  13.71 o
   2   3   1   910.68   917.72  11.94 o
   3   3   1  3820.98  3817.71  24.37 o
   4   3   1  2682.26  2874.88  23.33 o
   5   3   1   210.76   207.40   3.29 o
   6   3   1   509.98   465.38   5.02 o
   7   3   1   123.57   118.38   2.68 o
   8   3   1    72.73    74.37   3.04 o
   9   3   1    42.12    41.92   2.51 o
  10   3   1    70.72    70.14   2.73 o
 -10   4   1   370.24   378.43   5.39 o
  -9   4   1   343.50   352.99   7.09 o
  -8   4   1    36.32    43.59   2.77 o
  -7   4   1    32.36    28.52   2.02 o
  -6   4   1   251.71   272.32   4.18 o
  -5   4   1     1.04     1.67   0.61 <
  -4   4   1  1028.27  1122.37   8.50 o
  -3   4   1   722.24   765.64  14.28 o
  -2   4   1  3414.91  3851.43  35.57 o
  -1   4   1   672.60   659.60   6.81 o
   0   4   1   183.09   181.37   4.11 o
   1   4   1     2.42     4.09   1.63 <
   2   4   1  1068.96  1093.36  19.20 o
   3   4   1    36.71    24.02   3.51 o
   4   4   1    34.40    38.92   1.57 o
   5   4   1    33.64    32.91   1.40 o
   6   4   1   102.20   100.10   2.80 o
   7   4   1    25.58    27.06   1.48 o
   8   4   1   331.67   348.84   5.68 o
   9   4   1   268.61   277.17   6.16 o
  10   4   1    37.89    36.99   2.22 o
 -10   5   1    14.51    17.85   1.26 o
  -9   5   1    15.52    16.32   1.43 o
  -8   5   1   176.10   169.26   3.70 o
  -7   5   1    32.62    29.93   1.78 o
  -6   5   1    57.04    49.76   1.96 o
  -5   5   1    97.71    92.87   2.19 o
  -4   5   1   308.88   323.04   3.94 o
  -3   5   1  1348.96  1402.20   8.28 o
  -2   5   1   805.16   841.97  16.42 o
  -1   5   1     0.03     0.17   1.11 <
   0   5   1    21.11    17.65   1.53 o
   1   5   1     1.80     7.73   1.70 o
   2   5   1     7.50    10.76   1.25 o
   3   5   1    78.13   106.65   2.33 o
   4   5   1    48.87    41.98   1.61 o
   5   5   1   798.30   793.95   6.53 o
   6   5   1    78.04    77.98   2.41 o
   7   5   1     7.52     6.91   0.96 o
   8   5   1    95.93    94.20   2.47 o
   9   5   1     0.72     1.48   0.67 <
  10   5   1     0.42     0.77   1.00 <
  -9   6   1     4.13     2.78   0.86 o
  -8   6   1     1.89     1.99   0.69 <
  -7   6   1    15.46    16.29   1.36 o
  -6   6   1   127.49   136.96   3.32 o
  -5   6   1     0.90    -0.82   0.68 <
  -4   6   1   558.81   561.00   5.55 o
  -3   6   1   108.27   120.49   2.42 o
  -2   6   1     4.52     7.23   0.63 o
  -1   6   1   142.15   132.45   2.57 o
   0   6   1   707.48   697.89   4.94 o
   1   6   1    90.23   100.10   1.98 o
   2   6   1    38.42    46.75   1.45 o
   3   6   1   103.67   105.95   2.51 o
   4   6   1   645.94   686.76   5.81 o
   5   6   1   175.53   188.32   3.61 o
   6   6   1   322.45   349.62   5.54 o
   7   6   1   145.97   147.37   3.16 o
   8   6   1    80.76    88.85   2.40 o
   9   6   1     0.27     2.44   0.98 <
  -9   7   1    82.91    87.94   3.17 o
  -8   7   1     3.49     4.54   0.68 o
  -7   7   1     0.36     1.53   0.73 <
  -6   7   1     0.83     1.47   0.75 <
  -5   7   1   123.69   117.85   2.60 o
  -4   7   1   123.61   118.61   2.58 o
  -3   7   1    26.14    22.32   1.23 o
  -2   7   1   220.13   218.14   3.39 o
  -1   7   1   258.61   259.96   3.41 o
   0   7   1  1521.44  1470.16   8.21 o
   1   7   1    16.76    15.60   0.90 o
   2   7   1   556.39   545.52   4.94 o
   3   7   1   635.11   653.02   5.97 o
   4   7   1    39.32    34.47   1.68 o
   5   7   1   133.56   136.94   2.90 o
   6   7   1    26.45    25.90   1.53 o
   7   7   1    27.84    29.85   1.52 o
   8   7   1    16.82    18.09   1.35 o
  -8   8   1     4.06     4.97   0.85 o
  -7   8   1    29.64    26.29   1.63 o
  -6   8   1     0.19    -0.21   0.58 <
  -5   8   1    10.30     8.54   0.97 o
  -4   8   1    21.62    19.08   1.18 o
  -3   8   1   151.99   158.74   2.83 o
  -2   8   1   369.20   371.69   4.43 o
  -1   8   1     2.85     2.18   0.59 o
   0   8   1   195.78   202.03   3.55 o
   1   8   1   434.44   432.38   5.02 o
   2   8   1     2.66     2.47   0.77 o
   3   8   1    17.83    17.40   1.22 o
   4   8   1    22.96    25.88   1.58 o
   5   8   1   663.99   683.73   6.27 o
   6   8   1     4.52     4.06   0.76 o
   7   8   1    13.62    12.60   0.91 o
   8   8   1    36.36    30.91   2.70 o
  -7   9   1     1.71     0.06   0.59 <
  -6   9   1     0.48     1.39   0.56 <
  -5   9   1     4.91     5.64   0.75 o
  -4   9   1    24.64    22.11   1.60 o
  -3   9   1   377.16   381.73   4.61 o
  -2   9   1    17.39    19.64   1.15 o
  -1   9   1    93.89    92.36   2.21 o
   0   9   1    44.35    46.74   1.90 o
   1   9   1   516.36   528.36   6.17 o
   2   9   1    10.51    10.82   1.20 o
   3   9   1   124.66   125.44   2.92 o
   4   9   1   112.29   111.39   2.35 o
   5   9   1    30.22    26.03   1.34 o
   6   9   1   140.26   128.85   2.68 o
  -5  10   1     0.80     1.61   0.65 <
  -4  10   1     1.53     1.78   0.62 <
  -3  10   1     3.18     2.87   0.78 o
  -2  10   1    17.74    14.66   1.05 o
  -1  10   1   127.03   122.93   2.76 o
   0  10   1    29.67    30.11   1.42 o
   1  10   1   100.03   100.37   2.31 o
   2  10   1   144.80   144.81   2.60 o
   3  10   1   259.19   251.17   3.50 o
   4  10   1    10.47    10.04   0.85 o
   5  10   1     1.95     1.09   0.50 <
  -2  11   1    19.09    21.91   1.70 o
  -1  11   1    29.02    28.36   1.40 o
   0  11   1    26.58    28.50   1.23 o
   1  11   1    81.78    78.33   1.91 o
   2  11   1    19.22    16.45   1.41 o
 -10   0   2   708.99   771.79  15.97 o
  -8   0   2     4.18     3.42   1.60 <
  -6   0   2  2049.73  2302.32  21.09 o
  -4   0   2     0.64     2.86   1.26 <
  -2   0   2    36.82    35.86   2.12 o
   0   0   2   361.00   353.00   4.74 o
   2   0   2  1311.98  1220.54  10.87 o
   4   0   2    18.20    18.25   1.47 o
   6   0   2   626.13   717.97  11.13 o
   8   0   2   518.20   554.33  10.54 o
  10   0   2   517.36   522.56  15.19 o
 -11   1   2     2.39     2.74   1.00 <
 -10   1   2     0.01    -0.74   1.21 <
  -9   1   2     1.54     0.83   1.26 <
  -8   1   2    35.36    30.53   2.53 o
  -7   1   2   299.38   311.71   6.42 o
  -6   1   2     9.06    11.79   1.12 o
  -5   1   2  1175.63  1237.41  17.86 o
  -4   1   2     1.40     2.40   0.67 o
  -3   1   2  1616.22  1524.33  11.01 o
  -2   1   2  1502.35  1367.76   7.36 o
  -1   1   2  4515.04  4438.58  16.32 o
   0   1   2    57.91    46.37   1.31 o
   1   1   2  9629.80  9413.21  28.41 o
   2   1   2   150.80   132.27   2.56 o
   3   1   2    50.30    60.58   1.89 o
   4   1   2    10.49    16.81   1.46 o
   5   1   2   319.76   275.93   7.15 o
   6   1   2   211.19   212.94   3.59 o
   7   1   2   170.22   182.09   4.16 o
   8   1   2    20.99    21.36   1.64 o
   9   1   2   506.70   532.07   6.84 o
  10   1   2    40.14    35.21   2.87 o
  11   1   2    12.39     8.67   1.82 o
 -11   2   2     8.70     8.05   1.23 o
 -10   2   2   372.16   377.57   8.34 o
  -9   2   2    61.91    52.97   3.02 o
  -8   2   2    82.98    73.08   3.47 o
  -7   2   2    78.04    67.38   2.45 o
  -6   2   2   180.02   175.07   3.83 o
  -5   2   2     0.05     1.62   1.17 <
  -4   2   2  1501.56  1460.33  13.41 o
  -3   2   2   110.44   104.64   2.94 o
  -2   2   2   364.47   343.68   3.40 o
  -1   2   2   390.56   372.68   4.26 o
   0   2   2  1550.80  1522.73   8.55 o
   1   2   2  3524.58  3563.43  13.49 o
   2   2   2     2.47     0.61   0.77 <
   3   2   2    16.77    11.96   1.74 o
   4   2   2     0.35     3.53   1.39 <
   5   2   2    10.33    10.98   0.99 o
   6   2   2   515.73   500.80   4.95 o
   7   2   2    14.46    13.93   1.18 o
   8   2   2  1222.89  1271.02  13.50 o
   9   2   2   115.86   126.72   4.03 o
  10   2   2    19.75    19.20   2.08 o
  11   2   2     4.75     5.53   1.69 o
 -11   3   2     0.21     1.20   0.89 <
 -10   3   2   149.59   152.37   4.17 o
  -9   3   2   199.98   201.93   4.74 o
  -8   3   2    46.77    48.38   2.77 o
  -7   3   2   197.32   208.45   5.20 o
  -6   3   2    39.13    39.60   1.70 o
  -5   3   2   363.86   367.26   4.53 o
  -4   3   2  1385.86  1483.30  19.17 o
  -3   3   2    32.47    24.03   2.47 o
  -2   3   2  1129.93  1178.92   8.46 o
  -1   3   2  1858.76  1820.65  13.70 o
   0   3   2     8.46     5.71   0.95 o
   1   3   2   956.48   966.55  10.37 o
   2   3   2  5927.40  5885.00  31.80 o
   3   3   2    86.67    83.20   4.20 o
   4   3   2    24.13    27.28   2.61 o
   5   3   2    75.35    64.77   1.89 o
   6   3   2    54.66    55.42   1.94 o
   7   3   2    85.44    87.45   2.56 o
   8   3   2   284.21   299.49   6.59 o
   9   3   2    21.71    21.80   1.97 o
  10   3   2   106.87   112.85   6.87 o
 -10   4   2    35.61    37.22   2.06 o
  -9   4   2   343.10   370.81   8.63 o
  -8   4   2    11.40     9.79   1.38 o
  -7   4   2    48.32    44.64   2.32 o
  -6   4   2     2.21     3.33   0.79 o
  -5   4   2    92.40    81.82   2.10 o
  -4   4   2   766.05   838.55   9.31 o
  -3   4   2  4506.50  4975.92  36.27 o
  -2   4   2  1244.60  1305.54  17.27 o
  -1   4   2  5153.98  5507.30  23.90 o
   0   4   2    26.43    31.54   2.12 o
   1   4   2   382.35   414.27   6.86 o
   2   4   2   392.17   420.61   9.57 o
   3   4   2  4366.23  4572.05  43.17 o
   4   4   2   224.14   239.05   3.48 o
   5   4   2  1256.72  1308.25   8.64 o
   6   4   2   894.43   928.50   8.57 o
   7   4   2  1213.00  1279.16  11.16 o
   8   4   2   160.10   159.38   3.52 o
   9   4   2   227.43   221.76   4.51 o
  10   4   2    66.67    63.94   3.29 o
 -10   5   2   103.65    98.90   3.56 o
  -9   5   2     4.59     3.69   0.94 o
  -8   5   2   513.05   532.95   6.51 o
  -7   5   2    17.64    17.83   1.52 o
  -6   5   2   166.54   161.81   3.84 o
  -5   5   2   234.19   238.07   3.26 o
  -4   5   2   682.37   730.76   6.30 o
  -3   5   2   189.20   216.30   3.50 o
  -2   5   2    27.93    29.83   1.57 o
  -1   5   2   133.45   120.66   3.96 o
   0   5   2   212.79   226.63   6.09 o
   1   5   2    89.11    95.47   4.91 o
   2   5   2   473.06   505.80   5.49 o
   3   5   2   466.74   461.26   4.45 o
   4   5   2   653.08   671.70   5.68 o
   5   5   2   202.15   199.98   3.15 o
   6   5   2   381.38   383.53   5.24 o
   7   5   2    10.51     8.97   1.01 o
   8   5   2    41.23    41.67   1.80 o
   9   5   2   165.87   169.69   3.85 o
  10   5   2    37.60    36.83   2.99 o
  -9   6   2    86.18    85.44   3.06 o
  -8   6   2     0.29     0.69   0.76 <
  -7   6   2   142.93   132.67   3.34 o
  -6   6   2     0.02    -0.03   0.73 <
  -5   6   2     8.28    14.11   0.88 o
  -4   6   2    24.06    24.50   1.23 o
  -3   6   2   148.47   167.29   2.88 o
  -2   6   2     0.82     2.25   0.52 o
  -1   6   2   556.42   543.94   4.63 o
   0   6   2   290.35   315.46   3.98 o
   1   6   2     1.29     2.61   0.61 o
   2   6   2     8.55     9.20   0.85 o
   3   6   2    63.40    70.34   1.98 o
   4   6   2   408.68   426.49   5.66 o
   5   6   2  1322.01  1345.41   9.70 o
   6   6   2   123.57   127.25   3.30 o
   7   6   2   323.41   338.92   4.35 o
   8   6   2    12.80    10.70   0.98 o
   9   6   2   127.00   132.70   3.43 o
  -9   7   2     1.61     0.58   0.69 <
  -8   7   2    74.53    76.11   2.35 o
  -7   7   2     1.17     0.84   0.74 <
  -6   7   2    25.97    29.54   1.62 o
  -5   7   2    10.10     6.70   1.00 o
  -4   7   2   212.85   222.66   3.32 o
  -3   7   2    28.19    31.89   1.50 o
  -2   7   2     0.91     1.52   0.60 <
  -1   7   2     8.54     9.91   0.83 o
   0   7   2   508.23   482.45   4.45 o
   1   7   2   121.40   123.55   2.60 o
   2   7   2   431.94   412.18   5.23 o
   3   7   2   139.41   131.01   3.34 o
   4   7   2   802.13   809.59   8.97 o
   5   7   2     9.22     7.24   0.91 o
   6   7   2     3.56     3.55   0.77 o
   7   7   2    16.99    17.81   1.21 o
   8   7   2    39.68    39.54   1.56 o
  -8   8   2     1.44     3.50   0.72 o
  -7   8   2     0.57     2.17   0.77 <
  -6   8   2     1.13     1.87   0.73 <
  -5   8   2   164.64   167.29   3.13 o
  -4   8   2    61.81    61.58   2.02 o
  -3   8   2    19.65    21.17   1.30 o
  -2   8   2    19.67    16.86   1.04 o
  -1   8   2    61.76    61.89   1.76 o
   0   8   2   238.87   233.92   3.78 o
   1   8   2   145.70   145.36   3.67 o
   2   8   2    63.85    69.28   2.26 o
   3   8   2     0.07    -0.23   0.67 <
   4   8   2   283.75   288.61   4.70 o
   5   8   2     8.71    10.35   0.96 o
   6   8   2   330.45   315.21   4.50 o
   7   8   2   207.16   204.10   3.46 o
  -7   9   2   290.67   284.14   8.84 o
  -6   9   2    18.72    12.70   1.00 o
  -5   9   2    48.73    46.58   1.85 o
  -4   9   2   215.46   217.66   3.82 o
  -3   9   2   109.20   109.91   2.85 o
  -2   9   2    79.65    85.03   2.01 o
  -1   9   2   292.96   302.85   3.73 o
   0   9   2     1.37     1.02   0.59 <
   1   9   2   595.62   592.06   6.57 o
   2   9   2   125.22   130.32   3.04 o
   3   9   2   136.66   135.12   2.91 o
   4   9   2    22.50    18.67   1.08 o
   5   9   2     0.66     0.19   0.59 <
   6   9   2    76.44    72.20   1.96 o
  -5  10   2     2.75     4.53   0.84 o
  -4  10   2    53.28    45.63   1.61 o
  -3  10   2     1.72     0.33   0.69 <
  -2  10   2     9.65    10.72   1.18 o
  -1  10   2   198.04   208.45   3.52 o
   0  10   2    12.60    10.42   0.95 o
   1  10   2    45.38    46.99   1.88 o
   2  10   2     3.74     3.33   0.59 o
   3  10   2    71.32    74.15   1.79 o
   4  10   2    16.35    11.08   0.85 o
   5  10   2    42.31    50.32   3.61 o
  -2  11   2    55.51    49.13   2.48 o
  -1  11   2    94.59    98.37   2.49 o
   0  11   2    49.83    50.95   1.81 o
   1  11   2     5.93     6.06   0.69 o
   2  11   2     9.66     8.24   1.08 o
 -11   0   3    27.61    27.30   3.18 o
  -9   0   3    23.29    20.62   3.17 o
  -7   0   3     1.62    -0.55   1.84 <
  -5   0   3   138.80   145.85   6.38 o
  -3   0   3  1229.93  1110.80  14.01 o
  -1   0   3  2202.10  2130.04  15.67 o
   1   0   3  8912.07  8812.15  33.16 o
   3   0   3  1908.73  2032.66  13.72 o
   5   0   3    20.54     9.75   1.21 o
   7   0   3   103.38   124.72   4.70 o
   9   0   3   320.32   329.63   8.49 o
 -11   1   3     1.19     1.61   0.92 <
 -10   1   3    12.84    13.90   1.82 o
  -9   1   3   111.05   104.89   4.56 o
  -8   1   3     7.10     4.95   1.32 o
  -7   1   3     1.07     1.71   0.90 <
  -6   1   3   398.27   409.98   5.16 o
  -5   1   3   170.24   155.06   5.23 o
  -4   1   3   148.93   163.38   4.76 o
  -3   1   3   162.68   154.96   3.78 o
  -2   1   3   517.41   471.33   5.44 o
  -1   1   3    48.96    59.45   1.79 o
   0   1   3   699.92   671.53   8.41 o
   1   1   3  6326.30  6305.29  25.95 o
   2   1   3 10154.20  9933.71  24.98 o
   3   1   3    15.73    11.99   0.97 o
   4   1   3     5.12     6.74   0.95 o
   5   1   3  1556.72  1611.83   9.53 o
   6   1   3    52.65    50.12   1.91 o
   7   1   3   259.72   270.58   5.39 o
   8   1   3     2.02     2.77   1.01 <
   9   1   3    85.15    87.28   3.12 o
  10   1   3     1.47     4.22   0.88 o
 -11   2   3   135.03   138.88   4.15 o
 -10   2   3    73.30    70.68   3.78 o
  -9   2   3    21.11    20.99   2.06 o
  -8   2   3   150.07   149.71   4.48 o
  -7   2   3   341.07   350.74   5.47 o
  -6   2   3   218.30   236.43   4.54 o
  -5   2   3   807.57   881.24  11.24 o
  -4   2   3   243.04   289.36   6.82 o
  -3   2   3   155.42   200.93   4.10 o
  -2   2   3    86.43    81.75   2.33 o
  -1   2   3    25.90    25.25   1.10 o
   0   2   3    44.42    41.86   1.67 o
   1   2   3  5308.83  5166.88  19.69 o
   2   2   3   218.48   192.44   3.84 o
   3   2   3    10.22     6.98   1.11 o
   4   2   3     3.85     5.05   1.31 o
   5   2   3    66.93    72.39   2.09 o
   6   2   3     3.79     4.90   0.75 o
   7   2   3   139.30   136.57   3.67 o
   8   2   3   171.79   181.68   3.95 o
   9   2   3     7.76     8.07   1.11 o
  10   2   3   142.70   141.63   4.86 o
 -11   3   3    45.54    51.09   3.16 o
 -10   3   3    14.18    18.51   1.88 o
  -9   3   3   348.78   373.74   7.29 o
  -8   3   3   554.64   582.34   7.49 o
  -7   3   3   306.47   317.24   6.45 o
  -6   3   3   189.35   188.58   3.38 o
  -5   3   3   766.56   808.75   6.79 o
  -4   3   3   698.95   672.42  11.92 o
  -3   3   3     4.85     4.17   1.07 o
  -2   3   3   739.13   764.16   6.79 o
  -1   3   3  4521.65  4537.83  19.17 o
   0   3   3   557.40   501.61   6.66 o
   1   3   3  1875.20  1831.62  13.15 o
   2   3   3   408.23   397.02   7.30 o
   3   3   3     5.40     9.58   1.65 o
   4   3   3   184.24   199.31   3.57 o
   5   3   3   927.07   988.80   6.93 o
   6   3   3     2.54     2.32   0.65 o
   7   3   3   252.06   257.63   4.64 o
   8   3   3     1.52     0.28   1.04 <
   9   3   3   270.22   265.97   6.19 o
  10   3   3     0.00    -0.79   1.39 <
 -10   4   3     3.87     3.09   1.01 o
  -9   4   3     0.95     1.93   0.78 <
  -8   4   3    60.33    51.91   2.37 o
  -7   4   3    81.94    85.08   2.78 o
  -6   4   3    10.28    11.45   0.88 o
  -5   4   3   250.12   256.99   3.75 o
  -4   4   3   967.80  1049.05   7.75 o
  -3   4   3    86.50   104.77   4.79 o
  -2   4   3   490.39   527.90   7.74 o
  -1   4   3    37.96    34.39   2.01 o
   0   4   3     6.35     9.85   1.38 o
   1   4   3     9.74     4.73   1.67 <
   2   4   3    43.80    54.44   3.75 o
   3   4   3  1369.12  1360.99  12.65 o
   4   4   3    91.22    99.12   2.16 o
   5   4   3     1.59     1.50   0.62 <
   6   4   3   160.40   162.28   3.19 o
   7   4   3   138.96   141.17   3.46 o
   8   4   3   150.87   145.74   4.11 o
   9   4   3     5.31     4.26   0.74 o
  10   4   3   117.90   117.00   4.22 o
 -10   5   3     0.36     0.17   0.69 <
  -9   5   3   160.84   170.59   4.81 o
  -8   5   3     0.32    -0.02   0.87 <
  -7   5   3   215.25   230.18   5.38 o
  -6   5   3    19.88    18.23   1.26 o
  -5   5   3   104.10   107.91   2.82 o
  -4   5   3     0.19     0.69   0.63 <
  -3   5   3   678.47   751.23   5.32 o
  -2   5   3   836.68   908.17   6.24 o
  -1   5   3   686.78   832.57  10.10 o
   0   5   3   449.43   483.89   8.40 o
   1   5   3   115.11   139.41   4.00 o
   2   5   3    42.78    56.53   1.65 o
   3   5   3    46.72    47.85   1.46 o
   4   5   3    91.55    99.43   2.49 o
   5   5   3    14.10    21.79   1.22 o
   6   5   3   159.55   166.63   3.23 o
   7   5   3   250.42   259.80   4.55 o
   8   5   3   223.99   232.44   4.44 o
   9   5   3    24.26    22.77   1.14 o
  -9   6   3     4.61     3.27   0.91 o
  -8   6   3    15.95    12.11   1.25 o
  -7   6   3    96.41    97.41   3.21 o
  -6   6   3     0.22     1.18   0.72 <
  -5   6   3   120.46   134.03   2.94 o
  -4   6   3   204.50   226.50   3.64 o
  -3   6   3     3.94     5.24   0.77 o
  -2   6   3   706.57   794.31   6.56 o
  -1   6   3   919.54   931.40   5.85 o
   0   6   3   185.83   185.47   2.60 o
   1   6   3   316.08   337.65   3.62 o
   2   6   3   299.62   300.03   4.38 o
   3   6   3   532.04   538.65   6.20 o
   4   6   3     0.43     1.76   0.69 <
   5   6   3   391.57   410.42   4.61 o
   6   6   3   462.99   500.69   5.69 o
   7   6   3    15.63    14.62   1.12 o
   8   6   3   113.96   114.41   2.65 o
   9   6   3     0.01    -0.56   0.55 <
  -9   7   3    34.11    30.55   1.92 o
  -8   7   3     4.00     3.96   0.79 o
  -7   7   3    66.84    59.75   2.39 o
  -6   7   3    29.61    27.35   1.38 o
  -5   7   3   415.43   451.49   5.55 o
  -4   7   3     0.48     0.06   0.66 <
  -3   7   3     1.15     1.02   0.63 <
  -2   7   3    72.36    71.95   1.74 o
  -1   7   3   146.80   137.36   2.81 o
   0   7   3    28.97    33.30   1.37 o
   1   7   3  1169.46  1184.40   8.52 o
   2   7   3   577.46   576.55   6.55 o
   3   7   3   502.70   511.55   6.32 o
   4   7   3    59.07    57.60   2.34 o
   5   7   3   197.92   190.51   4.15 o
   6   7   3    20.42    27.44   1.41 o
   7   7   3    10.89     8.05   0.96 o
   8   7   3    67.47    67.26   2.16 o
  -8   8   3     2.34     0.42   0.58 <
  -7   8   3   202.84   188.77   4.04 o
  -6   8   3   123.96   103.36   2.91 o
  -5   8   3   320.81   285.09   4.44 o
  -4   8   3    13.90     7.87   0.99 o
  -3   8   3    10.24    12.60   1.20 o
  -2   8   3    51.86    53.01   1.55 o
  -1   8   3   361.43   361.88   3.91 o
   0   8   3     2.44     1.41   0.56 <
   1   8   3   367.95   367.23   4.87 o
   2   8   3   429.80   451.80   4.97 o
   3   8   3   191.12   204.57   3.92 o
   4   8   3    66.94    73.87   1.88 o
   5   8   3   126.64   123.54   2.67 o
   6   8   3   154.77   158.16   3.14 o
   7   8   3    21.63    16.62   1.03 o
  -6   9   3    41.60    43.74   1.47 o
  -5   9   3    13.45    17.12   1.27 o
  -4   9   3    20.72    23.62   1.36 o
  -3   9   3   236.54   244.71   3.83 o
  -2   9   3     3.44     2.14   0.71 o
  -1   9   3     3.17     4.04   0.64 o
   0   9   3     2.63     2.11   0.75 <
   1   9   3    73.20    75.19   2.36 o
   2   9   3   125.23   126.71   2.91 o
   3   9   3     1.59     2.80   0.61 o
   4   9   3   194.38   185.89   3.05 o
   5   9   3    49.19    45.55   1.55 o
   6   9   3    16.94    17.37   1.13 o
  -5  10   3     9.19     9.42   1.06 o
  -4  10   3     0.07     0.94   0.55 <
  -3  10   3   101.28   109.50   2.65 o
  -2  10   3    82.42    82.94   2.45 o
  -1  10   3     0.01    -0.02   0.56 <
   0  10   3    14.22    14.03   1.13 o
   1  10   3    99.87    99.24   2.62 o
   2  10   3    11.68    12.80   0.92 o
   3  10   3    18.95    18.06   0.86 o
   4  10   3    15.98    16.25   0.95 o
  -2  11   3    17.25    10.54   1.02 o
  -1  11   3   213.96   219.41   3.62 o
   0  11   3    68.46    73.08   2.09 o
   1  11   3     4.68     3.96   0.56 o
   2  11   3    17.20    21.51   2.31 o
 -10   0   4    46.08    49.80   4.27 o
  -8   0   4    49.94    48.08   4.22 o
  -6   0   4  1999.34  2190.32  15.53 o
  -4   0   4  1243.11  1561.54  19.17 o
  -2   0   4  2202.25  2015.11  19.97 o
   0   0   4  2326.86  2276.61  13.83 o
   2   0   4 36730.70 35410.10  86.96 o
   4   0   4 13377.70 14305.90  65.93 o
   6   0   4   143.80   163.29   4.71 o
   8   0   4   853.65   909.54  14.42 o
  10   0   4    59.34    58.27   3.08 o
 -11   1   4   382.75   361.50   7.46 o
 -10   1   4    25.77    29.74   2.42 o
  -9   1   4     0.86    -1.73   1.60 <
  -8   1   4    21.87    20.78   1.82 o
  -7   1   4   381.96   369.52   5.43 o
  -6   1   4    65.79    67.95   1.92 o
  -5   1   4    27.12    25.50   2.89 o
  -4   1   4   673.67   631.69   9.53 o
  -3   1   4   115.60   101.14   2.70 o
  -2   1   4   129.50   112.10   3.03 o
  -1   1   4   292.85   261.27   4.03 o
   0   1   4   312.46   251.64   3.93 o
   1   1   4    89.80    65.69   2.29 o
   2   1   4     3.12     0.18   0.69 <
   3   1   4   962.59  1026.61   8.85 o
   4   1   4   164.21   187.03   4.21 o
   5   1   4    31.37    31.81   1.37 o
   6   1   4    47.84    43.46   2.23 o
   7   1   4     0.91     2.97   0.83 o
   8   1   4   207.59   239.02   5.25 o
   9   1   4   370.24   369.68   6.21 o
  10   1   4   347.34   356.66   6.14 o
 -11   2   4     1.87     2.76   1.00 <
 -10   2   4    43.17    34.06   2.68 o
  -9   2   4    32.89    31.08   3.10 o
  -8   2   4   416.21   430.30   6.69 o
  -7   2   4    20.70    20.46   1.47 o
  -6   2   4    95.05    79.77   2.34 o
  -5   2   4    71.88    99.06   2.98 o
  -4   2   4    90.78    74.74   3.28 o
  -3   2   4   319.05   320.75   5.87 o
  -2   2   4    10.16    12.31   1.12 o
  -1   2   4     0.62     0.82   0.70 <
   0   2   4   484.47   457.38   6.99 o
   1   2   4    66.82    47.15   1.95 o
   2   2   4   704.83   742.40   8.13 o
   3   2   4    94.21   118.92   3.57 o
   4   2   4   614.03   620.67  14.60 o
   5   2   4   390.38   406.35   5.09 o
   6   2   4  1031.01  1085.40   8.75 o
   7   2   4   589.82   609.75   7.02 o
   8   2   4    25.45    26.46   1.61 o
   9   2   4     0.52     1.89   0.98 <
  10   2   4    27.20    27.57   2.17 o
 -11   3   4    20.40    16.91   2.00 o
 -10   3   4   127.63   122.79   4.49 o
  -9   3   4    35.22    32.99   1.79 o
  -8   3   4   125.56   147.91   4.17 o
  -7   3   4    68.92    62.91   2.45 o
  -6   3   4    55.80    54.30   1.76 o
  -5   3   4     0.84     1.40   0.58 <
  -4   3   4   301.80   360.56  10.41 o
  -3   3   4  1499.56  1664.94  14.22 o
  -2   3   4   317.11   339.59   4.66 o
  -1   3   4   501.55   550.57   7.18 o
   0   3   4    68.70    74.92   2.83 o
   1   3   4    17.75    11.23   1.39 o
   2   3   4   415.14   429.82   8.06 o
   3   3   4   111.97   109.09   4.50 o
   4   3   4    30.18    30.18   1.30 o
   5   3   4   222.66   217.33   3.57 o
   6   3   4    76.06    78.29   2.53 o
   7   3   4    87.48    88.82   3.16 o
   8   3   4     0.16    -0.41   0.94 <
   9   3   4   122.05   130.10   4.32 o
  10   3   4     8.92    11.22   1.40 o
 -10   4   4     2.88     5.92   1.03 o
  -9   4   4   309.41   311.92   4.93 o
  -8   4   4     0.44     2.79   1.01 <
  -7   4   4   393.08   401.04   5.83 o
  -6   4   4     9.90     8.62   0.94 o
  -5   4   4   110.12   113.76   2.94 o
  -4   4   4     0.57     2.54   0.77 o
  -3   4   4    40.01    52.59   4.25 o
  -2   4   4     7.92    13.46   1.42 o
  -1   4   4  1333.46  1468.37  13.20 o
   0   4   4     0.87     3.99   1.16 o
   1   4   4   171.76   173.23   6.25 o
   2   4   4   322.03   264.56   8.24 o
   3   4   4   110.35   123.37   2.57 o
   4   4   4   464.53   433.12   4.72 o
   5   4   4    67.23    64.34   2.26 o
   6   4   4     0.19     2.02   0.75 <
   7   4   4   162.54   173.65   4.47 o
   8   4   4     5.48     4.09   1.03 o
   9   4   4     5.66     5.57   0.89 o
  10   4   4     0.97     2.98   0.93 o
 -10   5   4    67.47    76.48   4.02 o
  -9   5   4   104.42   113.37   3.38 o
  -8   5   4   222.33   238.24   5.57 o
  -7   5   4    31.19    33.95   1.81 o
  -6   5   4     0.07     0.79   0.75 <
  -5   5   4   108.09   116.70   2.84 o
  -4   5   4   496.20   450.80   5.26 o
  -3   5   4     2.81     1.83   0.54 o
  -2   5   4   112.84   105.35   2.22 o
  -1   5   4    20.05    14.76   0.99 o
   0   5   4  1007.31  1045.98   8.39 o
   1   5   4    56.37    63.64   1.89 o
   2   5   4    41.44    47.36   1.52 o
   3   5   4    57.13    76.07   2.14 o
   4   5   4   463.27   461.18   4.94 o
   5   5   4   130.00   128.88   2.97 o
   6   5   4   302.70   320.81   4.85 o
   7   5   4    46.24    38.28   2.02 o
   8   5   4     7.52     8.00   1.19 o
   9   5   4     4.27     4.18   0.59 o
  -9   6   4    49.03    55.50   2.12 o
  -8   6   4    24.10    25.48   1.61 o
  -7   6   4    31.25    31.67   1.97 o
  -6   6   4   133.47   128.94   3.03 o
  -5   6   4   257.56   256.62   4.10 o
  -4   6   4    68.24    71.83   2.29 o
  -3   6   4     4.21     4.32   0.69 o
  -2   6   4   414.18   434.86   4.59 o
  -1   6   4  1012.59  1066.67   5.73 o
   0   6   4    13.19    11.58   0.79 o
   1   6   4    63.43    52.43   1.54 o
   2   6   4   434.81   414.33   5.26 o
   3   6   4    43.07    38.88   1.66 o
   4   6   4   511.91   507.45   5.94 o
   5   6   4   380.31   368.68   4.71 o
   6   6   4    13.22     8.58   0.97 o
   7   6   4   144.67   147.81   3.58 o
   8   6   4     0.00     0.40   0.60 <
   9   6   4     1.67     0.80   0.98 <
  -8   7   4     4.47     3.17   0.63 o
  -7   7   4    16.64    12.20   1.24 o
  -6   7   4   272.99   276.28   4.59 o
  -5   7   4    54.20    42.03   1.62 o
  -4   7   4    90.63    78.87   2.29 o
  -3   7   4     2.06     2.00   0.69 <
  -2   7   4     7.24     4.05   0.65 o
  -1   7   4    60.70    60.16   1.49 o
   0   7   4    78.70    92.62   2.09 o
   1   7   4   139.28   136.00   2.60 o
   2   7   4     2.00     3.52   0.79 o
   3   7   4   156.60   161.55   3.97 o
   4   7   4   622.40   632.46   6.83 o
   5   7   4   195.70   180.45   3.39 o
   6   7   4    34.15    31.66   1.47 o
   7   7   4    52.71    48.36   2.14 o
   8   7   4    83.34    84.99   2.31 o
  -8   8   4    20.96    26.83   1.97 o
  -7   8   4     1.89     2.06   0.58 o
  -6   8   4    41.93    44.96   1.58 o
  -5   8   4     6.46     2.80   0.60 o
  -4   8   4     0.29     2.11   0.62 o
  -3   8   4    62.68    56.88   1.96 o
  -2   8   4    34.75    34.95   1.59 o
  -1   8   4    21.22    20.29   1.12 o
   0   8   4   173.15   181.86   2.97 o
   1   8   4   782.61   775.37   6.58 o
   2   8   4   249.46   247.38   4.30 o
   3   8   4   988.89  1023.75   8.68 o
   4   8   4   438.97   439.02   4.76 o
   5   8   4   813.15   800.31   6.53 o
   6   8   4     1.81     0.53   0.69 <
   7   8   4   216.10   214.27   3.63 o
  -6   9   4    14.92    23.21   1.07 o
  -5   9   4     2.02     1.45   0.63 <
  -4   9   4    11.29     6.27   0.73 o
  -3   9   4    14.41    15.23   1.09 o
  -2   9   4     0.25     0.50   0.60 <
  -1   9   4     0.22     0.65   0.63 <
   0   9   4    11.69    11.43   1.01 o
   1   9   4    97.05    94.28   2.85 o
   2   9   4     0.01     0.48   0.67 <
   3   9   4     4.14     3.86   0.69 o
   4   9   4    41.88    40.85   1.45 o
   5   9   4    32.10    30.86   1.30 o
   6   9   4   150.85   136.28   2.83 o
  -5  10   4     1.78     3.01   0.91 o
  -4  10   4    46.05    46.32   1.82 o
  -3  10   4    23.67    20.41   1.10 o
  -2  10   4    37.79    34.26   1.42 o
  -1  10   4    39.92    43.18   1.79 o
   0  10   4     0.87     1.15   0.61 <
   1  10   4     2.43     3.54   0.67 o
   2  10   4    12.19    13.86   0.90 o
   3  10   4    51.43    48.79   1.38 o
   4  10   4    18.08    15.25   0.88 o
  -1  11   4   180.44   218.57   4.01 o
   0  11   4    15.79    21.33   1.33 o
   1  11   4    54.82    56.06   2.01 o
 -11   0   5    40.37    34.71   3.46 o
  -9   0   5     7.90    13.27   3.02 o
  -7   0   5    98.12    90.51   3.76 o
  -5   0   5    10.61    12.31   1.90 o
  -3   0   5    20.77    14.42   2.61 o
  -1   0   5    79.00    82.32   4.07 o
   1   0   5    17.91    14.79   1.89 o
   3   0   5   215.41   236.98   7.55 o
   5   0   5   455.20   503.45   6.00 o
   7   0   5    82.69    72.37   3.20 o
   9   0   5    34.64    38.15   2.91 o
 -11   1   5    23.69    22.29   1.84 o
 -10   1   5    15.96    17.03   1.92 o
  -9   1   5   382.53   377.29   8.56 o
  -8   1   5   112.05   103.69   3.77 o
  -7   1   5    19.29    17.19   1.28 o
  -6   1   5   189.08   208.67   3.41 o
  -5   1   5  1254.70  1337.95   7.33 o
  -4   1   5   689.85   822.74  11.53 o
  -3   1   5   242.02   223.45   5.23 o
  -2   1   5     0.08     1.96   0.91 <
  -1   1   5   486.15   444.26   6.81 o
   0   1   5   290.29   267.84   4.34 o
   1   1   5   395.01   351.56   4.82 o
   2   1   5  1278.53  1206.62  11.20 o
   3   1   5    12.04     7.73   1.19 o
   4   1   5  2369.49  2309.18  27.73 o
   5   1   5   170.67   193.29   3.07 o
   6   1   5   108.78   115.80   2.81 o
   7   1   5   141.75   153.49   3.62 o
   8   1   5    17.43    13.62   1.26 o
   9   1   5   372.89   375.74   6.12 o
  10   1   5   281.22   280.07   6.39 o
 -11   2   5   165.72   151.79   4.29 o
 -10   2   5     2.98     4.03   1.19 o
  -9   2   5   236.50   229.70   6.29 o
  -8   2   5    41.37    37.99   2.40 o
  -7   2   5     7.19     7.35   0.89 o
  -6   2   5     1.48     0.41   0.52 <
  -5   2   5   163.99   166.98   2.75 o
  -4   2   5   439.52   452.08   8.56 o
  -3   2   5     2.33     6.91   1.22 o
  -2   2   5    61.88    53.19   2.32 o
  -1   2   5  1507.57  1385.06  13.20 o
   0   2   5   590.59   591.55   7.39 o
   1   2   5   241.53   262.60   4.91 o
   2   2   5   507.37   525.36   7.09 o
   3   2   5  2010.90  2105.72  15.88 o
   4   2   5  2360.18  2490.29  14.16 o
   5   2   5   231.02   229.64   3.87 o
   6   2   5   168.00   163.57   3.95 o
   7   2   5    25.78    20.98   1.92 o
   8   2   5    47.87    45.42   2.33 o
   9   2   5    35.51    31.97   2.17 o
  10   2   5     3.35     3.46   0.79 o
 -11   3   5    24.82    25.48   3.60 o
 -10   3   5     9.05     9.86   1.53 o
  -9   3   5    71.37    71.19   3.37 o
  -8   3   5     0.18    -0.05   0.87 <
  -7   3   5    12.14    10.63   1.23 o
  -6   3   5    15.48    17.69   1.10 o
  -5   3   5     6.67     6.26   0.84 o
  -4   3   5   114.76   117.40   2.94 o
  -3   3   5   194.06   225.71   4.82 o
  -2   3   5     0.54     0.18   0.65 <
  -1   3   5   255.37   252.91   5.24 o
   0   3   5   133.93   156.71   4.35 o
   1   3   5  1021.05   972.25  11.04 o
   2   3   5    31.25    35.57   2.70 o
   3   3   5   385.98   402.74   6.37 o
   4   3   5   577.09   630.51   5.48 o
   5   3   5   420.56   398.13   5.06 o
   6   3   5  1014.39  1037.20  10.02 o
   7   3   5     4.75     4.64   1.08 o
   8   3   5   164.90   176.12   5.11 o
   9   3   5     1.58     1.14   0.73 <
  10   3   5    14.80    16.22   2.47 o
 -10   4   5   293.14   283.84   6.47 o
  -9   4   5   218.44   205.87   4.40 o
  -8   4   5  1661.50  1736.76  12.66 o
  -7   4   5  1238.66  1289.94  10.27 o
  -6   4   5  1295.30  1367.66   9.30 o
  -5   4   5    16.47    14.19   1.27 o
  -4   4   5   144.57   154.38   3.20 o
  -3   4   5   405.26   387.68   4.28 o
  -2   4   5    47.00    71.94   3.01 o
  -1   4   5   467.87   600.60   8.97 o
   0   4   5  1735.41  1904.21  16.51 o
   1   4   5   840.23   860.69  14.56 o
   2   4   5  1114.67  1222.60  10.74 o
   3   4   5   213.04   197.61   3.77 o
   4   4   5     2.91     2.18   0.72 o
   5   4   5     8.40     7.03   0.98 o
   6   4   5    45.96    44.46   2.46 o
   7   4   5    97.74   109.78   4.17 o
   8   4   5    32.40    29.00   1.94 o
   9   4   5     1.22     1.04   0.63 <
 -10   5   5     4.66     8.48   1.60 o
  -9   5   5    31.41    30.38   2.13 o
  -8   5   5     0.55    -0.38   0.81 <
  -7   5   5    33.49    32.45   1.46 o
  -6   5   5    55.20    49.77   1.92 o
  -5   5   5     2.75     5.04   0.91 o
  -4   5   5    41.27    37.98   1.50 o
  -3   5   5   397.70   440.87   4.41 o
  -2   5   5    22.18    27.25   1.20 o
  -1   5   5     9.25    17.52   0.90 o
   0   5   5     4.57     3.48   0.62 o
   1   5   5   391.20   395.56   3.91 o
   2   5   5     0.71     2.64   0.65 o
   3   5   5   286.23   290.40   4.22 o
   4   5   5   311.48   315.01   4.33 o
   5   5   5   220.21   217.75   3.73 o
   6   5   5   241.84   263.37   4.94 o
   7   5   5   138.08   139.17   4.12 o
   8   5   5    16.18    15.60   1.42 o
   9   5   5    12.16    10.44   0.85 o
  -9   6   5    27.43    29.37   1.86 o
  -8   6   5    28.44    21.75   1.54 o
  -7   6   5   168.13   171.81   3.33 o
  -6   6   5    10.03    16.51   1.24 o
  -5   6   5    21.23    20.75   1.60 o
  -4   6   5     3.69     4.18   0.89 o
  -3   6   5   110.56   127.70   2.67 o
  -2   6   5     7.72    11.70   0.89 o
  -1   6   5     5.31     5.73   0.64 o
   0   6   5    90.62    99.14   2.02 o
   1   6   5   228.88   229.04   3.03 o
   2   6   5   146.08   139.44   2.97 o
   3   6   5    71.55    77.71   2.35 o
   4   6   5   671.60   677.42   6.99 o
   5   6   5    47.69    44.75   1.78 o
   6   6   5    34.98    36.72   1.94 o
   7   6   5    21.26    22.36   1.69 o
   8   6   5   103.08   110.16   2.66 o
  -8   7   5     3.02     2.86   0.63 o
  -7   7   5    37.28    38.64   1.69 o
  -6   7   5   143.39   134.20   2.97 o
  -5   7   5     4.10     3.99   0.76 o
  -4   7   5     8.70     5.68   0.82 o
  -3   7   5    64.06    53.76   1.83 o
  -2   7   5   194.07   196.45   3.25 o
  -1   7   5    23.54    17.44   0.96 o
   0   7   5     1.71     2.26   0.63 o
   1   7   5    14.73    12.03   1.05 o
   2   7   5   441.39   444.28   5.89 o
   3   7   5   211.51   244.03   5.01 o
   4   7   5   306.59   321.62   4.40 o
   5   7   5    18.25    16.49   0.99 o
   6   7   5   253.24   246.51   4.43 o
   7   7   5    33.86    30.83   1.69 o
   8   7   5    78.23    74.95   2.42 o
  -7   8   5     5.55    10.47   0.93 o
  -6   8   5    46.54    50.79   1.67 o
  -5   8   5   273.27   289.34   3.48 o
  -4   8   5     8.13     6.37   0.78 o
  -3   8   5    37.48    39.11   1.66 o
  -2   8   5    71.35    68.53   2.01 o
  -1   8   5   108.61   114.00   2.53 o
   0   8   5     0.06     0.20   0.61 <
   1   8   5     1.25     2.40   0.71 o
   2   8   5    46.07    47.82   2.42 o
   3   8   5   210.65   213.60   4.84 o
   4   8   5     3.60     4.79   0.79 o
   5   8   5     8.24     7.21   0.94 o
   6   8   5   412.18   409.39   6.72 o
   7   8   5    39.08    47.59   1.71 o
  -6   9   5   140.97   123.91   2.91 o
  -5   9   5    14.96    10.91   0.89 o
  -4   9   5    78.80    65.14   1.89 o
  -3   9   5     2.81     1.73   0.66 <
  -2   9   5    27.66    34.03   1.48 o
  -1   9   5   100.31    97.48   2.45 o
   0   9   5    10.69    11.18   0.91 o
   1   9   5     0.53     1.80   0.74 <
   2   9   5   185.99   190.40   4.40 o
   3   9   5   303.23   297.49   3.68 o
   4   9   5    30.32    27.36   1.20 o
   5   9   5   181.24   173.87   3.07 o
  -4  10   5    45.17    54.12   1.53 o
  -3  10   5     0.59     0.12   0.46 <
  -2  10   5    21.07    25.47   1.38 o
  -1  10   5    38.53    39.13   1.49 o
   0  10   5     4.81     4.50   0.70 o
   1  10   5     1.90     2.47   0.69 o
   2  10   5     2.36     2.13   0.50 o
   3  10   5    67.38    61.03   1.47 o
   4  10   5    27.14    21.70   1.54 o
 -10   0   6   324.77   324.65  10.19 o
  -8   0   6   256.73   259.26   6.75 o
  -6   0   6    20.35    19.53   1.79 o
  -4   0   6   110.64   105.08   6.82 o
  -2   0   6    19.84    17.19   2.56 o
   0   0   6   180.02   209.56   5.36 o
   2   0   6    28.24    26.54   2.81 o
   4   0   6    24.60    22.23   1.24 o
   6   0   6   149.61   154.22   4.41 o
   8   0   6   142.51   147.04   5.85 o
  10   0   6    55.51    58.11   2.68 o
 -11   1   6    39.12    31.87   2.09 o
 -10   1   6   575.82   577.02  10.23 o
  -9   1   6     2.66     2.80   1.17 <
  -8   1   6   224.78   226.51   4.45 o
  -7   1   6    36.88    41.48   1.91 o
  -6   1   6     2.72     6.15   0.74 o
  -5   1   6   448.21   519.44   4.13 o
  -4   1   6    19.36    13.87   1.83 o
  -3   1   6  1862.06  1919.90  16.30 o
  -2   1   6   226.28   250.54   5.30 o
  -1   1   6   784.44   801.64  10.14 o
   0   1   6   417.33   393.10   5.84 o
   1   1   6   145.91   165.49   3.68 o
   2   1   6   443.83   416.93   6.59 o
   3   1   6  4477.05  4557.87  25.25 o
   4   1   6   163.53   172.39   2.54 o
   5   1   6    22.78    25.60   1.16 o
   6   1   6   134.83   120.64   2.78 o
   7   1   6    83.95    80.20   2.80 o
   8   1   6   171.34   164.22   3.74 o
   9   1   6     3.14     2.95   0.77 o
  10   1   6   203.46   205.47   5.11 o
 -11   2   6     5.38     8.43   1.55 o
 -10   2   6    47.63    44.14   2.88 o
  -9   2   6     0.86     1.39   1.16 <
  -8   2   6   224.62   229.18   5.60 o
  -7   2   6   105.55   107.69   3.00 o
  -6   2   6   416.19   419.05   4.47 o
  -5   2   6    36.70    36.16   1.18 o
  -4   2   6    23.78    35.09   1.76 o
  -3   2   6   599.48   640.41  11.19 o
  -2   2   6   881.41   857.93  14.22 o
  -1   2   6    17.60    14.18   1.71 o
   0   2   6   281.82   296.93   5.71 o
   1   2   6     6.44     8.88   1.51 o
   2   2   6   526.30   548.04   7.95 o
   3   2   6   259.72   255.15   5.98 o
   4   2   6     6.32     5.34   0.67 o
   5   2   6    45.95    47.37   1.65 o
   6   2   6    27.33    29.48   1.51 o
   7   2   6   113.09   117.23   3.70 o
   8   2   6     0.01     0.03   0.79 <
   9   2   6    45.44    57.71   2.71 o
  10   2   6   183.79   200.12   4.96 o
 -10   3   6   145.85   147.16   4.68 o
  -9   3   6    52.13    43.29   2.70 o
  -8   3   6  1379.26  1429.31  11.52 o
  -7   3   6     0.03     0.61   0.69 <
  -6   3   6   668.30   632.68   6.43 o
  -5   3   6   191.14   181.40   2.99 o
  -4   3   6    80.59    68.97   1.67 o
  -3   3   6   101.45    99.83   3.47 o
  -2   3   6     1.21     0.32   0.67 <
  -1   3   6     3.28     3.57   1.22 <
   0   3   6  1470.24  1517.56  14.34 o
   1   3   6   799.51   814.48  11.96 o
   2   3   6   447.70   465.75   9.49 o
   3   3   6    28.41    31.10   1.18 o
   4   3   6    60.32    54.63   1.65 o
   5   3   6   152.23   148.75   3.49 o
   6   3   6    22.29    29.02   1.76 o
   7   3   6    20.84    19.13   1.69 o
   8   3   6    79.74    84.34   3.56 o
   9   3   6     8.48     9.54   1.08 o
 -10   4   6    18.51    21.91   1.86 o
  -9   4   6   147.17   137.28   5.24 o
  -8   4   6     6.33     4.82   1.10 o
  -7   4   6   287.66   284.07   5.12 o
  -6   4   6    41.13    40.16   1.62 o
  -5   4   6     3.62     3.16   0.71 o
  -4   4   6   282.94   290.89   3.61 o
  -3   4   6    86.94    75.55   1.65 o
  -2   4   6   428.06   428.87   4.52 o
  -1   4   6   115.76   130.07   4.47 o
   0   4   6     6.81     6.35   1.34 o
   1   4   6   852.49   835.40   6.11 o
   2   4   6    87.93    89.75   2.17 o
   3   4   6     3.89     9.07   0.99 o
   4   4   6     0.02     1.10   0.75 <
   5   4   6    83.91    83.43   3.11 o
   6   4   6    21.26    23.49   2.08 o
   7   4   6   293.57   298.49   6.73 o
   8   4   6    42.77    38.69   1.87 o
   9   4   6    92.62    90.42   2.64 o
 -10   5   6   170.23   208.30   6.02 o
  -9   5   6   155.31   157.49   3.63 o
  -8   5   6   155.56   151.10   3.42 o
  -7   5   6   433.76   405.42   4.69 o
  -6   5   6   175.13   181.14   3.12 o
  -5   5   6   579.82   595.24   5.81 o
  -4   5   6    17.41    18.83   1.21 o
  -3   5   6    24.97    25.82   1.02 o
  -2   5   6    28.65    33.01   1.25 o
  -1   5   6    74.09    66.39   1.69 o
   0   5   6    88.26    90.65   2.14 o
   1   5   6     4.23     9.95   0.84 o
   2   5   6     1.55     2.34   0.63 o
   3   5   6   173.77   164.02   2.91 o
   4   5   6     2.63     2.37   0.68 o
   5   5   6   104.01    95.03   3.02 o
   6   5   6     0.87     1.98   1.09 <
   7   5   6    19.32    18.94   1.70 o
   8   5   6     3.55     4.19   0.83 o
   9   5   6    30.59    32.44   1.47 o
  -9   6   6     0.15     2.87   0.78 o
  -8   6   6     9.76    12.79   1.24 o
  -7   6   6   317.20   311.03   4.36 o
  -6   6   6    39.28    43.51   1.81 o
  -5   6   6     2.08     2.90   0.97 <
  -4   6   6    87.47    88.54   2.35 o
  -3   6   6     4.77     8.13   0.74 o
  -2   6   6    39.91    39.77   1.50 o
  -1   6   6   137.56   147.82   2.89 o
   0   6   6     0.17     0.37   0.58 <
   1   6   6   211.14   227.84   3.47 o
   2   6   6     5.54     7.10   0.99 o
   3   6   6     1.15     1.88   0.80 <
   4   6   6     5.35     6.13   1.10 o
   5   6   6     5.07     4.68   0.90 o
   6   6   6    11.94    12.01   1.23 o
   7   6   6     9.49     8.36   1.21 o
   8   6   6    37.18    37.17   1.38 o
  -8   7   6     2.09     2.61   0.69 o
  -7   7   6    91.93    88.06   2.38 o
  -6   7   6   140.92   118.19   2.73 o
  -5   7   6     0.14     0.31   0.62 <
  -4   7   6   172.16   153.39   3.11 o
  -3   7   6    66.81    55.46   1.93 o
  -2   7   6    75.25    83.20   2.16 o
  -1   7   6    89.97    89.60   2.21 o
   0   7   6   128.51   130.78   2.59 o
   1   7   6     0.02     1.35   0.70 <
   2   7   6   509.46   518.11   7.12 o
   3   7   6     8.69    10.73   1.01 o
   4   7   6   637.88   656.41   6.26 o
   5   7   6     4.40     4.54   0.68 o
   6   7   6     8.18     6.40   0.93 o
   7   7   6    39.57    34.81   1.34 o
  -7   8   6     2.24     3.39   0.60 o
  -6   8   6    25.35    25.16   1.40 o
  -5   8   6    16.26    16.50   0.94 o
  -4   8   6     4.84     1.86   0.66 <
  -3   8   6     9.07     7.99   0.93 o
  -2   8   6    62.37    69.40   2.19 o
  -1   8   6     6.10     5.76   0.83 o
   0   8   6   152.93   159.07   3.21 o
   1   8   6    75.57    74.30   2.00 o
   2   8   6    88.72    86.69   2.27 o
   3   8   6    36.53    34.57   1.53 o
   4   8   6    82.87    90.51   2.52 o
   5   8   6    58.59    60.74   2.14 o
   6   8   6    21.40    22.81   1.40 o
  -6   9   6     6.95     9.82   1.32 o
  -5   9   6    94.11    88.59   2.14 o
  -4   9   6    20.58    18.88   1.06 o
  -3   9   6   202.55   209.76   3.43 o
  -2   9   6   140.54   145.69   2.88 o
  -1   9   6     4.41     3.16   0.75 o
   0   9   6   106.08   108.41   2.51 o
   1   9   6     0.44     1.43   0.72 <
   2   9   6     4.24     3.30   0.73 o
   3   9   6   311.20   326.90   4.01 o
   4   9   6     2.81     2.62   0.52 o
   5   9   6    38.09    42.46   1.46 o
  -4  10   6    57.26    52.93   1.83 o
  -3  10   6    11.24    10.05   0.87 o
  -2  10   6    39.59    43.88   1.67 o
  -1  10   6     3.78     3.37   0.57 o
   0  10   6    18.22    23.26   1.26 o
   1  10   6   176.52   175.07   3.16 o
   2  10   6     0.02    -0.02   0.39 <
   3  10   6    25.72    26.40   1.26 o
 -11   0   7   155.24   162.18   6.26 o
  -9   0   7   544.78   517.11  12.10 o
  -7   0   7   153.27   179.90   4.89 o
  -5   0   7  1019.72  1080.17  11.32 o
  -3   0   7  6987.55  7547.60  56.08 o
  -1   0   7  4054.97  4469.45  36.50 o
   1   0   7   272.83   261.66   6.88 o
   3   0   7   731.58   649.85  14.45 o
   5   0   7  2651.35  2694.97  12.97 o
   7   0   7     2.46     2.67   1.05 <
   9   0   7     1.72     1.93   0.99 <
 -11   1   7   133.38   132.09   3.83 o
 -10   1   7   113.10   116.42   4.47 o
  -9   1   7    14.97    12.00   1.62 o
  -8   1   7    26.61    31.50   1.84 o
  -7   1   7     0.11     0.07   0.89 <
  -6   1   7     6.00     7.62   0.88 o
  -5   1   7    19.09    18.41   1.07 o
  -4   1   7     2.55     2.90   0.69 o
  -3   1   7     5.78     1.34   1.24 <
  -2   1   7   363.32   373.09   7.60 o
  -1   1   7  3365.88  3638.46  27.45 o
   0   1   7    16.42    12.54   1.40 o
   1   1   7  1552.73  1532.37  11.05 o
   2   1   7   109.85   113.83   3.78 o
   3   1   7  1268.78  1347.72   9.30 o
   4   1   7   537.55   487.53   3.92 o
   5   1   7   360.71   380.79   4.19 o
   6   1   7   135.78   134.39   3.17 o
   7   1   7   288.23   297.23   4.83 o
   8   1   7    19.64    19.90   1.38 o
   9   1   7   146.75   168.41   4.40 o
 -10   2   7    12.82    14.03   1.75 o
  -9   2   7   139.97   124.82   4.62 o
  -8   2   7    28.70    31.10   2.44 o
  -7   2   7    98.70   104.31   3.04 o
  -6   2   7   195.04   178.58   3.01 o
  -5   2   7    58.03    58.32   1.47 o
  -4   2   7   162.71   176.36   2.75 o
  -3   2   7   106.87   124.75   5.38 o
  -2   2   7   751.76   798.54  12.42 o
  -1   2   7   259.93   257.39   6.78 o
   0   2   7    56.21    56.00   2.81 o
   1   2   7   107.69   106.69   4.22 o
   2   2   7     2.09     3.26   1.06 o
   3   2   7   408.01   405.12   4.06 o
   4   2   7    63.73    54.75   1.73 o
   5   2   7   453.76   437.01   4.67 o
   6   2   7    11.99    10.65   1.00 o
   7   2   7    45.39    51.80   2.75 o
   8   2   7     7.72     8.10   1.14 o
   9   2   7     0.74    -0.01   0.78 <
 -10   3   7    83.82    84.27   2.91 o
  -9   3   7   156.47   174.79   5.09 o
  -8   3   7   186.45   181.17   5.20 o
  -7   3   7   129.60   137.81   3.37 o
  -6   3   7   612.23   619.42   6.49 o
  -5   3   7   383.77   353.96   4.26 o
  -4   3   7   175.80   152.73   2.42 o
  -3   3   7   837.07   886.76   5.37 o
  -2   3   7    27.10    35.84   2.23 o
  -1   3   7   105.41   100.32   3.85 o
   0   3   7   234.56   271.05   6.25 o
   1   3   7   334.12   326.61   6.93 o
   2   3   7   443.40   410.97   4.31 o
   3   3   7   131.68   121.42   2.34 o
   4   3   7    57.41    54.90   1.82 o
   5   3   7     1.34    -0.98   0.87 <
   6   3   7    17.62    15.49   1.39 o
   7   3   7    57.00    58.65   2.35 o
   8   3   7    13.56    13.01   1.52 o
   9   3   7    96.03    93.59   2.71 o
 -10   4   7    18.63    14.13   1.42 o
  -9   4   7    22.00    21.11   1.93 o
  -8   4   7    61.43    63.89   2.82 o
  -7   4   7    49.40    42.96   1.93 o
  -6   4   7    22.82    20.69   1.33 o
  -5   4   7    75.12    77.79   2.06 o
  -4   4   7   224.31   236.61   3.00 o
  -3   4   7   426.42   440.13   4.12 o
  -2   4   7    11.07    16.08   0.93 o
  -1   4   7    17.91    17.31   0.89 o
   0   4   7    11.83    12.14   0.76 o
   1   4   7   532.32   554.50   5.26 o
   2   4   7     0.07     1.94   0.58 o
   3   4   7     9.79     5.67   0.87 o
   4   4   7   134.91   139.38   3.37 o
   5   4   7   426.59   423.64   7.21 o
   6   4   7   346.31   348.37   6.38 o
   7   4   7   163.42   162.52   4.24 o
   8   4   7     2.67     3.53   0.97 o
   9   4   7    59.63    65.19   2.55 o
  -9   5   7   117.16   130.95   5.17 o
  -8   5   7    85.84    96.55   3.24 o
  -7   5   7   310.40   363.61   4.74 o
  -6   5   7    89.60    87.57   2.21 o
  -5   5   7   453.52   471.50   5.26 o
  -4   5   7   209.68   206.14   3.34 o
  -3   5   7    22.07    20.04   1.12 o
  -2   5   7    12.56    11.50   0.80 o
  -1   5   7   266.61   284.55   3.61 o
   0   5   7    41.32    40.12   1.47 o
   1   5   7   730.93   769.55   6.28 o
   2   5   7    70.10    64.50   1.98 o
   3   5   7   211.64   207.82   3.60 o
   4   5   7    76.30    63.40   2.22 o
   5   5   7     1.17     1.93   0.99 <
   6   5   7    42.36    40.32   2.11 o
   7   5   7    48.83    52.31   2.18 o
   8   5   7    17.09    17.56   1.18 o
  -9   6   7    46.23    41.74   2.56 o
  -8   6   7     3.61     5.09   1.11 o
  -7   6   7     1.30     3.17   0.70 o
  -6   6   7   136.27   135.38   2.99 o
  -5   6   7     3.17     0.24   0.79 <
  -4   6   7    10.44    12.20   1.02 o
  -3   6   7     1.13     2.91   0.58 o
  -2   6   7    37.12    35.78   1.49 o
  -1   6   7   103.91   103.01   2.51 o
   0   6   7    43.59    42.39   1.66 o
   1   6   7   294.58   289.10   4.32 o
   2   6   7     0.23     0.72   0.81 <
   3   6   7   244.42   261.67   4.36 o
   4   6   7   456.82   463.59   5.77 o
   5   6   7    62.64    63.12   2.39 o
   6   6   7    91.01    95.19   2.87 o
   7   6   7   109.12   108.86   2.55 o
   8   6   7    72.53    83.81   2.33 o
  -8   7   7     0.11     1.51   0.69 <
  -7   7   7     0.76     2.07   0.51 o
  -6   7   7     0.09     0.81   0.55 <
  -5   7   7   101.16   110.65   2.51 o
  -4   7   7     8.79    12.20   1.06 o
  -3   7   7   143.42   135.94   2.97 o
  -2   7   7   107.00   105.47   2.45 o
  -1   7   7    29.12    32.17   1.54 o
   0   7   7     2.41     4.03   0.82 o
   1   7   7     6.54     6.66   1.02 o
   2   7   7    68.99    62.48   2.02 o
   3   7   7   268.27   290.14   4.24 o
   4   7   7   103.50   100.18   2.49 o
   5   7   7    79.65    86.58   2.22 o
   6   7   7    23.28    21.44   1.34 o
   7   7   7     4.66     4.45   0.65 o
  -7   8   7     0.15     0.41   0.39 <
  -6   8   7     7.13     5.72   0.68 o
  -5   8   7   245.38   248.34   3.65 o
  -4   8   7   602.60   550.38   5.54 o
  -3   8   7   718.53   703.23   6.56 o
  -2   8   7   274.62   241.54   3.63 o
  -1   8   7    54.59    48.67   1.71 o
   0   8   7     1.65     2.05   0.73 <
   1   8   7     0.06     0.08   0.56 <
   2   8   7     9.62     7.67   0.84 o
   3   8   7    74.95    74.96   2.27 o
   4   8   7    81.08    93.12   2.20 o
   5   8   7   243.91   255.68   4.04 o
   6   8   7   194.64   194.42   3.54 o
  -6   9   7     3.14     5.23   0.98 o
  -5   9   7     0.27     2.39   0.45 o
  -4   9   7     9.37    12.02   0.77 o
  -3   9   7    15.02    15.30   0.94 o
  -2   9   7     1.08     1.00   0.50 <
  -1   9   7    54.11    56.99   1.81 o
   0   9   7   155.53   164.51   2.98 o
   1   9   7     2.11     2.26   0.84 <
   2   9   7     2.54     2.77   0.65 o
   3   9   7   167.17   161.46   2.93 o
   4   9   7   142.54   137.13   2.46 o
   5   9   7    10.58    10.07   1.18 o
  -4  10   7     0.39     1.37   0.68 <
  -3  10   7   104.69   111.34   2.33 o
  -2  10   7     5.26     5.90   0.68 o
  -1  10   7    20.95    17.16   0.93 o
   0  10   7    87.27    90.47   2.01 o
   1  10   7     1.81     3.49   0.60 o
   2  10   7   225.36   220.01   3.19 o
 -10   0   8     8.43    12.68   2.13 o
  -8   0   8    41.18    47.18   3.11 o
  -6   0   8  1250.58  1292.62  13.96 o
  -4   0   8   476.55   571.77   7.79 o
  -2   0   8     0.12     1.86   2.05 <
   0   0   8    24.48    35.90   3.77 o
   2   0   8    86.19   116.07   4.12 o
   4   0   8  2398.41  2324.77  13.50 o
   6   0   8  1020.93   992.57  11.56 o
   8   0   8   166.97   186.13   4.74 o
 -10   1   8    15.37    12.73   1.41 o
  -9   1   8   299.16   282.94   5.05 o
  -8   1   8    77.37    78.11   2.75 o
  -7   1   8   545.13   540.14   6.40 o
  -6   1   8     0.99    -0.24   0.61 <
  -5   1   8   627.88   601.59   5.76 o
  -4   1   8   416.37   425.22   4.68 o
  -3   1   8   103.81   121.87   3.54 o
  -2   1   8  4028.99  4269.56  34.31 o
  -1   1   8   664.76   802.82  12.26 o
   0   1   8  3033.06  3239.33  20.46 o
   1   1   8   130.53   132.99   3.58 o
   2   1   8   253.84   261.15   4.22 o
   3   1   8    87.47    64.61   1.72 o
   4   1   8   355.21   378.01   3.86 o
   5   1   8    40.85    40.44   1.48 o
   6   1   8    67.76    75.18   2.11 o
   7   1   8    32.31    30.36   1.54 o
   8   1   8    59.14    66.57   2.59 o
   9   1   8     0.20     0.97   0.69 <
 -10   2   8     0.20    -0.64   0.88 <
  -9   2   8    44.73    46.44   2.14 o
  -8   2   8   367.97   378.10   7.01 o
  -7   2   8    37.38    39.24   2.21 o
  -6   2   8   127.31   127.84   3.26 o
  -5   2   8    13.40    12.37   0.84 o
  -4   2   8     0.83     1.72   0.65 <
  -3   2   8   296.47   336.02   3.83 o
  -2   2   8     2.30     6.66   1.84 o
  -1   2   8   729.63   761.25  10.97 o
   0   2   8     0.10    -0.05   0.97 <
   1   2   8    79.43   101.78   3.24 o
   2   2   8   115.42   105.81   2.33 o
   3   2   8   249.45   240.67   3.48 o
   4   2   8    81.36    81.75   2.01 o
   5   2   8    76.01    77.36   2.03 o
   6   2   8    17.59    18.51   1.12 o
   7   2   8    80.09    79.14   2.72 o
   8   2   8   108.15   124.27   3.49 o
   9   2   8     7.56     9.04   1.38 o
 -10   3   8    32.49    31.99   1.83 o
  -9   3   8   180.90   179.65   4.15 o
  -8   3   8   198.09   211.97   5.28 o
  -7   3   8    27.64    29.83   2.69 o
  -6   3   8   320.42   328.02   4.86 o
  -5   3   8     0.22     0.50   0.64 <
  -4   3   8   610.76   641.64   5.64 o
  -3   3   8   607.93   600.83   5.01 o
  -2   3   8   679.56   716.72   5.66 o
  -1   3   8    11.17     9.03   0.85 o
   0   3   8   186.67   185.51   2.83 o
   1   3   8    56.70    45.54   1.52 o
   2   3   8    68.28    68.30   1.70 o
   3   3   8    33.62    34.54   1.28 o
   4   3   8     6.53     7.60   0.82 o
   5   3   8   283.09   262.34   4.51 o
   6   3   8   104.57   107.12   3.04 o
   7   3   8     0.64     1.02   0.87 <
   8   3   8    59.76    52.51   2.64 o
   9   3   8   110.54   107.98   3.27 o
 -10   4   8    79.75    90.53   4.05 o
  -9   4   8    59.11    62.35   2.73 o
  -8   4   8    11.45     9.91   1.38 o
  -7   4   8   546.34   548.57   6.74 o
  -6   4   8   176.92   174.39   3.72 o
  -5   4   8  1683.63  1733.53   9.84 o
  -4   4   8     4.69     3.98   0.65 o
  -3   4   8     9.13    10.08   0.86 o
  -2   4   8   164.08   173.43   2.94 o
  -1   4   8    61.37    64.80   1.50 o
   0   4   8     0.48     1.47   0.48 o
   1   4   8   818.11   804.40   6.19 o
   2   4   8   440.73   426.30   4.71 o
   3   4   8     1.80     2.39   0.73 o
   4   4   8    30.84    23.30   1.53 o
   5   4   8    26.55    36.13   2.21 o
   6   4   8   241.05   234.41   4.71 o
   7   4   8   115.14   109.94   3.41 o
   8   4   8     0.03     1.33   0.76 <
  -9   5   8     0.00    -0.30   0.97 <
  -8   5   8    21.98    16.26   1.71 o
  -7   5   8   175.24   195.18   3.46 o
  -6   5   8   330.69   343.85   4.91 o
  -5   5   8   332.60   324.67   4.45 o
  -4   5   8     1.71     1.72   0.75 <
  -3   5   8   187.71   188.24   3.38 o
  -2   5   8   402.61   398.99   4.46 o
  -1   5   8    25.22    30.86   1.41 o
   0   5   8    56.58    45.80   1.65 o
   1   5   8    18.66    17.60   1.38 o
   2   5   8   134.57   145.15   2.80 o
   3   5   8     0.00     0.68   0.71 <
   4   5   8     0.27     0.61   0.95 <
   5   5   8    70.11    78.10   2.61 o
   6   5   8    37.32    34.27   1.73 o
   7   5   8   158.20   142.59   3.38 o
   8   5   8    80.22    84.03   2.53 o
  -9   6   8     5.80     5.71   1.23 o
  -8   6   8     0.89     0.82   0.75 <
  -7   6   8     2.11     1.99   0.65 o
  -6   6   8    25.98    20.49   1.36 o
  -5   6   8     0.36     2.58   0.90 <
  -4   6   8    45.78    46.61   1.80 o
  -3   6   8   144.12   142.06   2.78 o
  -2   6   8    67.52    70.19   2.12 o
  -1   6   8    25.03    27.87   1.48 o
   0   6   8    42.07    40.51   1.70 o
   1   6   8   153.24   152.10   3.50 o
   2   6   8     1.98     3.27   0.82 o
   3   6   8    28.85    28.30   1.64 o
   4   6   8   463.33   452.81   5.31 o
   5   6   8    34.41    39.10   1.97 o
   6   6   8   151.84   147.89   3.09 o
   7   6   8    19.61    16.62   1.02 o
  -8   7   8    79.95    96.46   3.71 o
  -7   7   8    13.09    12.24   0.84 o
  -6   7   8   108.61   117.48   2.50 o
  -5   7   8   282.16   277.96   4.84 o
  -4   7   8     8.18     6.21   0.90 o
  -3   7   8   461.86   422.06   4.77 o
  -2   7   8   125.61   114.56   2.58 o
  -1   7   8   245.63   238.15   3.92 o
   0   7   8    52.55    51.18   1.90 o
   1   7   8    20.49    20.21   1.40 o
   2   7   8    72.99    74.44   2.05 o
   3   7   8   211.57   209.20   3.56 o
   4   7   8     0.92     0.21   0.61 <
   5   7   8    66.55    70.82   2.33 o
   6   7   8    21.55    21.40   1.14 o
   7   7   8     4.72     5.82   1.00 o
  -7   8   8     2.45     2.63   0.94 <
  -6   8   8    62.07    57.58   1.76 o
  -5   8   8    47.16    44.62   1.69 o
  -4   8   8     9.37    10.96   1.02 o
  -3   8   8    43.36    47.50   1.76 o
  -2   8   8    20.68    24.75   1.18 o
  -1   8   8    77.10    73.11   2.18 o
   0   8   8    26.45    23.64   1.32 o
   1   8   8    94.61    89.74   2.32 o
   2   8   8    12.33    10.60   0.91 o
   3   8   8   343.53   341.80   4.52 o
   4   8   8    22.70    22.31   1.10 o
   5   8   8   300.77   301.45   3.67 o
  -5   9   8     0.03     0.26   0.37 <
  -4   9   8    11.61    10.68   0.85 o
  -3   9   8   189.51   192.18   2.96 o
  -2   9   8   254.58   234.80   3.37 o
  -1   9   8   158.50   161.81   2.64 o
   0   9   8    24.19    21.84   0.98 o
   1   9   8    52.63    51.37   1.74 o
   2   9   8     3.67     3.23   0.63 o
   3   9   8    39.45    39.67   1.42 o
   4   9   8     9.13     9.65   0.84 o
  -3  10   8     7.28     7.61   1.08 o
  -2  10   8    87.54    76.81   1.91 o
  -1  10   8    25.65    21.25   1.05 o
   0  10   8    15.88    14.61   1.23 o
   1  10   8   282.87   282.52   4.70 o
   2  10   8    50.31    53.70   2.29 o
  -9   0   9     6.06     2.45   1.14 <
  -7   0   9   180.26   159.76   4.71 o
  -5   0   9     3.27     3.46   1.08 o
  -3   0   9   510.87   505.60   8.12 o
  -1   0   9     2.50     2.76   1.99 <
   1   0   9     6.51     7.89   1.25 o
   3   0   9   881.50   933.65   7.71 o
   5   0   9   128.88   123.69   3.79 o
   7   0   9    27.05    28.89   1.82 o
   9   0   9     5.10     8.75   1.67 o
 -10   1   9     9.55     3.89   0.90 o
  -9   1   9    27.35    23.09   1.61 o
  -8   1   9     2.61     4.65   1.01 o
  -7   1   9   649.00   643.87   7.28 o
  -6   1   9     3.22     4.63   0.76 o
  -5   1   9    20.82    19.07   1.20 o
  -4   1   9     6.17    11.89   1.04 o
  -3   1   9   649.21   612.01   6.43 o
  -2   1   9  1499.28  1594.49  11.21 o
  -1   1   9   487.08   504.86   8.79 o
   0   1   9   401.27   405.30   6.66 o
   1   1   9   435.71   418.15   5.05 o
   2   1   9   142.87   135.66   2.51 o
   3   1   9   130.90   150.85   2.67 o
   4   1   9   611.55   610.69   5.44 o
   5   1   9    69.05    61.05   1.82 o
   6   1   9   955.66   953.69   8.16 o
   7   1   9    31.89    24.95   1.33 o
   8   1   9     0.16    -0.01   0.60 <
   9   1   9     7.97    11.56   1.10 o
 -10   2   9     7.97     7.35   1.04 o
  -9   2   9     1.83     1.58   0.77 <
  -8   2   9    67.45    74.18   3.10 o
  -7   2   9    20.83    17.41   1.72 o
  -6   2   9   432.92   435.09   5.86 o
  -5   2   9    73.12    70.72   2.21 o
  -4   2   9     0.49     1.02   0.62 <
  -3   2   9   280.89   306.83   3.74 o
  -2   2   9     0.66     1.16   0.62 <
  -1   2   9  1064.66  1058.46   7.36 o
   0   2   9   117.78   121.59   2.50 o
   1   2   9  1040.86  1097.82   7.05 o
   2   2   9    11.03    12.16   0.75 o
   3   2   9   325.45   332.40   4.00 o
   4   2   9    62.94    67.11   1.74 o
   5   2   9    55.91    57.25   1.79 o
   6   2   9     5.17     3.24   0.83 o
   7   2   9    32.93    44.16   2.04 o
   8   2   9     1.34     1.93   0.73 <
   9   2   9     0.56     1.47   0.82 <
 -10   3   9    81.58    88.34   2.67 o
  -9   3   9     0.66     1.86   0.80 <
  -8   3   9    10.13     8.68   1.51 o
  -7   3   9   310.59   325.52   7.08 o
  -6   3   9    28.41    26.62   1.97 o
  -5   3   9     1.77     3.13   0.76 o
  -4   3   9    68.02    69.28   1.93 o
  -3   3   9   101.36   103.07   2.38 o
  -2   3   9   135.12   132.43   2.33 o
  -1   3   9    55.64    61.66   1.55 o
   0   3   9     1.07     2.28   0.58 o
   1   3   9   150.99   163.85   2.79 o
   2   3   9   305.60   315.41   3.70 o
   3   3   9    71.03    65.01   1.93 o
   4   3   9    92.63    86.41   2.06 o
   5   3   9     3.61     2.88   0.92 o
   6   3   9    97.52   105.14   2.87 o
   7   3   9    74.52    71.45   3.26 o
   8   3   9     0.00    -0.05   0.71 <
  -9   4   9   102.20   111.47   3.06 o
  -8   4   9    56.85    51.34   2.62 o
  -7   4   9   116.20   123.92   3.65 o
  -6   4   9  2276.84  2372.06  11.42 o
  -5   4   9  1719.90  1767.05  10.13 o
  -4   4   9  2014.62  1978.77  12.27 o
  -3   4   9   922.29   921.05   8.23 o
  -2   4   9   125.99   135.82   2.77 o
  -1   4   9    40.34    32.28   1.22 o
   0   4   9   197.06   176.88   2.97 o
   1   4   9    11.96    11.91   0.95 o
   2   4   9   440.07   432.61   4.94 o
   3   4   9    15.66    14.17   1.12 o
   4   4   9    48.44    66.18   2.56 o
   5   4   9    40.57    37.51   1.82 o
   6   4   9   330.97   325.36   5.45 o
   7   4   9    28.27    27.23   1.60 o
   8   4   9    96.80    83.34   2.58 o
  -9   5   9    59.45    62.06   3.21 o
  -8   5   9    35.02    36.22   3.03 o
  -7   5   9    13.94    13.52   1.39 o
  -6   5   9   158.34   160.39   3.15 o
  -5   5   9     0.31    -0.11   0.83 <
  -4   5   9    46.41    47.66   1.90 o
  -3   5   9   104.17   102.02   2.66 o
  -2   5   9   212.91   204.53   3.65 o
  -1   5   9   344.34   348.04   4.59 o
   0   5   9   100.08   102.59   2.60 o
   1   5   9     7.11     6.90   0.91 o
   2   5   9     1.52     0.94   0.78 <
   3   5   9    79.81    85.85   2.50 o
   4   5   9    30.69    26.04   1.53 o
   5   5   9    10.60     9.62   1.16 o
   6   5   9     9.05     6.02   0.85 o
   7   5   9     0.07     0.35   0.61 <
   8   5   9     8.20    10.22   1.07 o
  -8   6   9   138.62   152.96   4.01 o
  -7   6   9    13.29    16.39   1.10 o
  -6   6   9     0.52     0.35   0.60 <
  -5   6   9   130.50   120.93   3.71 o
  -4   6   9   144.61   138.25   3.26 o
  -3   6   9    92.25    90.07   2.49 o
  -2   6   9    30.29    26.17   1.42 o
  -1   6   9    73.61    78.90   2.39 o
   0   6   9     6.63     9.62   1.24 o
   1   6   9    41.31    42.45   1.86 o
   2   6   9   178.41   182.01   3.38 o
   3   6   9   502.34   495.98   5.68 o
   4   6   9    82.44    74.70   2.35 o
   5   6   9   193.54   188.40   3.59 o
   6   6   9    21.58    20.89   1.09 o
   7   6   9     0.00     0.09   0.44 <
  -7   7   9    49.00    51.27   2.00 o
  -6   7   9    19.13    22.58   1.16 o
  -5   7   9    28.96    29.55   1.89 o
  -4   7   9    37.55    38.42   1.92 o
  -3   7   9     0.39     2.29   0.76 o
  -2   7   9    44.56    40.97   1.63 o
  -1   7   9     0.01     0.66   0.73 <
   0   7   9    22.36    24.11   1.38 o
   1   7   9   172.84   171.72   3.31 o
   2   7   9    12.69    13.43   0.98 o
   3   7   9    65.99    69.68   2.03 o
   4   7   9     8.36    10.51   0.95 o
   5   7   9   751.60   765.78   5.95 o
   6   7   9    34.08    34.68   1.28 o
  -6   8   9     6.81     5.11   0.55 o
  -5   8   9     5.87     5.67   0.67 o
  -4   8   9   103.37   103.09   2.82 o
  -3   8   9    52.95    61.32   2.11 o
  -2   8   9    31.53    32.89   1.29 o
  -1   8   9    15.95    22.41   1.19 o
   0   8   9   231.73   229.64   3.55 o
   1   8   9     0.02    -0.07   0.56 <
   2   8   9     0.07    -0.77   0.70 <
   3   8   9   498.01   482.17   5.42 o
   4   8   9   150.38   158.18   2.48 o
   5   8   9   150.20   154.23   3.02 o
  -5   9   9    63.92    66.17   1.96 o
  -4   9   9    83.00    74.92   2.03 o
  -3   9   9     4.56     3.94   0.65 o
  -2   9   9   462.69   427.71   4.28 o
  -1   9   9     9.50     9.68   0.71 o
   0   9   9    12.16    14.92   0.91 o
   1   9   9    12.33    12.37   0.89 o
   2   9   9     2.87     3.27   0.54 o
   3   9   9    19.94    18.69   1.00 o
   0  10   9    91.61   102.92   5.00 o
 -10   0  10    10.02     5.74   1.57 o
  -8   0  10  1496.10  1443.38  15.62 o
  -6   0  10    50.97    40.97   2.64 o
  -4   0  10    12.25    16.83   1.91 o
  -2   0  10    74.82   100.61   4.60 o
   0   0  10   976.22  1104.07   9.57 o
   2   0  10   274.49   286.26   6.21 o
   4   0  10   107.30    84.23   2.64 o
   6   0  10     3.54     3.18   0.99 o
   8   0  10   334.55   326.29  10.06 o
 -10   1  10     0.73     0.14   0.65 <
  -9   1  10    11.18    12.19   1.23 o
  -8   1  10   637.66   656.58   7.84 o
  -7   1  10   351.80   361.29   5.91 o
  -6   1  10  1458.18  1439.85  10.39 o
  -5   1  10   139.83   139.59   3.16 o
  -4   1  10   150.20   148.59   3.04 o
  -3   1  10    12.70    16.02   1.00 o
  -2   1  10   559.81   624.65   5.82 o
  -1   1  10  1176.45  1202.34   7.90 o
   0   1  10   648.94   604.84   5.69 o
   1   1  10    66.02    66.82   1.86 o
   2   1  10    18.32    21.00   1.10 o
   3   1  10    27.52    25.74   1.20 o
   4   1  10   180.98   171.66   2.88 o
   5   1  10   628.04   609.97   5.63 o
   6   1  10    71.32    84.00   2.35 o
   7   1  10   156.62   142.03   3.11 o
   8   1  10    41.00    46.08   1.73 o
 -10   2  10    99.71   118.53   4.18 o
  -9   2  10    16.44    12.73   1.16 o
  -8   2  10    18.50    17.39   1.50 o
  -7   2  10    41.54    42.80   2.52 o
  -6   2  10   578.99   589.49   7.12 o
  -5   2  10    81.02    80.48   2.61 o
  -4   2  10   633.99   633.66   5.96 o
  -3   2  10    33.31    31.29   1.38 o
  -2   2  10   225.44   218.57   3.19 o
  -1   2  10   181.13   185.93   3.00 o
   0   2  10   482.61   484.73   5.09 o
   1   2  10   247.51   229.25   3.54 o
   2   2  10   331.86   330.15   3.93 o
   3   2  10    12.76    11.22   0.88 o
   4   2  10   233.46   236.21   3.26 o
   5   2  10    12.23    11.93   1.05 o
   6   2  10   139.92   142.56   3.32 o
   7   2  10    47.46    48.21   2.03 o
   8   2  10     3.41     6.67   0.88 o
  -9   3  10    60.94    63.86   2.20 o
  -8   3  10    40.30    44.39   2.61 o
  -7   3  10   109.53   107.64   4.17 o
  -6   3  10   665.56   650.33   8.63 o
  -5   3  10   369.46   363.92   5.10 o
  -4   3  10  3424.29  3397.02  14.56 o
  -3   3  10    52.16    58.37   1.75 o
  -2   3  10   249.42   250.59   3.38 o
  -1   3  10    30.93    34.88   1.37 o
   0   3  10   389.90   404.12   5.07 o
   1   3  10     9.83    12.64   0.96 o
   2   3  10   268.99   267.53   3.61 o
   3   3  10   124.38   124.10   2.71 o
   4   3  10    42.81    45.31   1.54 o
   5   3  10     0.83     1.20   0.76 <
   6   3  10   267.32   251.85   4.73 o
   7   3  10    32.87    27.09   1.74 o
   8   3  10    16.49    13.85   1.13 o
  -9   4  10    70.74    76.23   3.15 o
  -8   4  10     8.22     9.17   1.57 o
  -7   4  10    83.45    92.58   3.58 o
  -6   4  10   108.01   103.33   3.14 o
  -5   4  10    72.77    77.30   2.47 o
  -4   4  10   457.37   468.87   5.75 o
  -3   4  10   290.56   300.49   4.28 o
  -2   4  10    21.58    20.52   1.26 o
  -1   4  10     9.96    10.00   0.84 o
   0   4  10   285.04   278.19   4.17 o
   1   4  10   253.93   273.27   3.98 o
   2   4  10    78.27    89.63   2.26 o
   3   4  10   269.57   262.44   4.10 o
   4   4  10    18.71    16.46   1.25 o
   5   4  10   347.21   356.60   4.86 o
   6   4  10    33.08    32.72   1.80 o
   7   4  10    32.89    32.30   1.80 o
   8   4  10    70.10    66.41   2.07 o
  -9   5  10     9.13    12.58   1.45 o
  -8   5  10     9.04     6.59   1.41 o
  -7   5  10    30.03    32.05   2.20 o
  -6   5  10     3.83     5.44   0.91 o
  -5   5  10   700.10   732.54   6.77 o
  -4   5  10   406.11   437.88   5.27 o
  -3   5  10  2008.71  2079.21  11.94 o
  -2   5  10    16.66    15.58   1.34 o
  -1   5  10   344.37   350.51   4.82 o
   0   5  10   226.97   221.51   4.20 o
   1   5  10     4.08     5.07   0.92 o
   2   5  10    12.13    11.95   1.18 o
   3   5  10     1.55     1.58   0.64 <
   4   5  10    11.02     7.47   0.91 o
   5   5  10    94.24    86.43   2.39 o
   6   5  10    48.19    43.61   1.88 o
   7   5  10    46.67    39.95   1.56 o
  -8   6  10     0.36     0.42   0.80 <
  -7   6  10    78.29    79.19   2.64 o
  -6   6  10    32.50    33.71   1.43 o
  -5   6  10   260.44   263.02   4.45 o
  -4   6  10    31.16    29.52   1.63 o
  -3   6  10   242.50   249.30   4.07 o
  -2   6  10   404.45   416.76   5.78 o
  -1   6  10   380.90   417.31   5.84 o
   0   6  10    15.94    14.49   1.50 o
   1   6  10    16.83    20.84   1.30 o
   2   6  10   276.43   278.41   4.19 o
   3   6  10    52.29    47.28   1.69 o
   4   6  10     0.29     1.12   0.57 <
   5   6  10     4.45     3.94   0.69 o
   6   6  10    17.52    19.25   1.06 o
  -7   7  10   145.80   147.96   3.70 o
  -6   7  10     5.71     6.74   0.68 o
  -5   7  10   282.64   282.95   4.73 o
  -4   7  10     0.14    -0.47   0.59 <
  -3   7  10   378.72   397.67   4.93 o
  -2   7  10  1164.86  1186.67   8.06 o
  -1   7  10     3.43     4.24   0.85 o
   0   7  10   159.06   158.00   3.47 o
   1   7  10    35.26    35.99   1.57 o
   2   7  10    54.94    62.19   2.12 o
   3   7  10    69.11    66.95   1.77 o
   4   7  10    43.09    45.67   1.49 o
   5   7  10   232.18   216.14   3.12 o
  -6   8  10     2.32     5.48   0.79 o
  -5   8  10    19.34    22.01   1.03 o
  -4   8  10     0.33     0.32   0.55 <
  -3   8  10    64.14    70.14   2.10 o
  -2   8  10    48.17    47.75   1.54 o
  -1   8  10     1.95     1.59   0.58 <
   0   8  10    33.97    31.79   1.55 o
   1   8  10    77.78    82.11   2.03 o
   2   8  10    57.11    54.47   1.91 o
   3   8  10    33.52    31.94   1.55 o
   4   8  10   124.32   113.80   2.61 o
  -4   9  10   136.99   146.57   2.95 o
  -3   9  10    20.36    18.83   1.19 o
  -2   9  10    16.04    18.72   0.98 o
  -1   9  10   268.23   275.59   3.03 o
   0   9  10     0.02     0.53   0.39 <
   1   9  10     0.00    -0.04   0.44 <
   2   9  10   108.62   115.98   2.69 o
  -9   0  11    45.97    43.43   3.15 o
  -7   0  11   126.93   100.26   3.64 o
  -5   0  11   788.01   762.82  11.74 o
  -3   0  11   395.66   380.28   9.83 o
  -1   0  11   319.72   368.39   7.17 o
   1   0  11   822.99   897.21   9.36 o
   3   0  11   425.51   391.62   5.47 o
   5   0  11  1473.91  1424.06  11.57 o
   7   0  11   366.60   308.97   5.33 o
 -10   1  11     0.05     1.17   0.79 <
  -9   1  11   251.47   247.46   4.67 o
  -8   1  11    43.14    42.31   2.31 o
  -7   1  11   611.82   614.95   7.05 o
  -6   1  11  1033.31   989.67   8.86 o
  -5   1  11   273.21   269.40   4.53 o
  -4   1  11   132.25   135.62   3.08 o
  -3   1  11     3.41     3.20   0.86 o
  -2   1  11    24.84    19.63   1.23 o
  -1   1  11    18.64    17.27   1.14 o
   0   1  11    88.46    88.67   2.10 o
   1   1  11    64.76    65.92   1.91 o
   2   1  11    76.01    67.37   2.16 o
   3   1  11   179.74   178.71   3.07 o
   4   1  11    14.05    15.09   1.03 o
   5   1  11    18.75    19.90   1.10 o
   6   1  11   148.41   136.75   2.90 o
   7   1  11     9.44    10.90   0.93 o
   8   1  11    53.95    60.82   2.78 o
  -9   2  11    17.81    21.24   1.68 o
  -8   2  11   111.44   109.87   3.55 o
  -7   2  11    22.70    24.32   2.28 o
  -6   2  11     1.46     0.31   1.12 <
  -5   2  11   255.91   260.52   5.00 o
  -4   2  11   361.33   358.21   5.70 o
  -3   2  11    36.04    36.80   1.75 o
  -2   2  11    21.70    19.61   1.29 o
  -1   2  11    93.13    91.61   2.59 o
   0   2  11   399.72   353.82   4.64 o
   1   2  11   185.72   176.41   3.36 o
   2   2  11   455.03   464.36   5.26 o
   3   2  11   442.10   438.20   4.98 o
   4   2  11     0.00     1.47   0.63 <
   5   2  11    25.44    23.01   1.16 o
   6   2  11     2.85     1.31   0.71 <
   7   2  11   190.64   182.43   4.04 o
   8   2  11    48.77    48.72   1.98 o
  -9   3  11   158.34   149.96   3.89 o
  -8   3  11    10.55    11.71   1.75 o
  -7   3  11   164.04   168.78   5.10 o
  -6   3  11   595.96   597.19   9.78 o
  -5   3  11    40.44    43.37   2.78 o
  -4   3  11  2325.69  2308.67  12.53 o
  -3   3  11    41.27    38.98   1.53 o
  -2   3  11     9.68     9.96   1.00 o
  -1   3  11   294.13   288.58   4.08 o
   0   3  11    42.03    45.97   1.98 o
   1   3  11   394.43   395.69   5.06 o
   2   3  11   433.70   427.80   5.39 o
   3   3  11   212.93   213.44   3.62 o
   4   3  11   267.13   263.35   3.91 o
   5   3  11    13.10    10.66   1.14 o
   6   3  11    32.47    28.21   1.67 o
   7   3  11     1.24     1.32   0.69 <
  -9   4  11    28.77    34.08   2.37 o
  -8   4  11    19.93    18.38   1.90 o
  -7   4  11    27.69    25.99   2.50 o
  -6   4  11    39.22    37.01   2.48 o
  -5   4  11    67.11    70.66   2.19 o
  -4   4  11   548.48   593.66   6.13 o
  -3   4  11     0.13     1.02   0.68 <
  -2   4  11   268.31   283.01   4.38 o
  -1   4  11   414.38   413.98   5.01 o
   0   4  11   374.59   364.41   4.96 o
   1   4  11     0.09    -0.46   0.67 <
   2   4  11    15.59    16.40   1.18 o
   3   4  11    41.29    39.27   1.76 o
   4   4  11     5.59     5.79   0.80 o
   5   4  11     7.47     7.89   1.03 o
   6   4  11    13.53    10.49   1.00 o
   7   4  11     0.04     0.09   0.60 <
  -8   5  11    19.32    22.15   2.17 o
  -7   5  11    80.62    83.48   4.41 o
  -6   5  11   188.72   198.77   3.97 o
  -5   5  11   457.38   484.78   5.48 o
  -4   5  11   447.78   453.38   5.37 o
  -3   5  11   252.58   262.13   4.10 o
  -2   5  11   466.30   475.15   6.46 o
  -1   5  11    23.95    24.60   1.82 o
   0   5  11   117.35   122.46   3.38 o
   1   5  11     2.50     2.35   0.93 <
   2   5  11    36.76    40.10   1.82 o
   3   5  11   805.93   860.97   6.67 o
   4   5  11     7.34     6.88   0.86 o
   5   5  11     0.10    -0.48   0.59 <
   6   5  11     0.78     1.32   0.60 <
   7   5  11    10.29     8.36   1.13 o
  -7   6  11     2.35     2.41   0.77 o
  -6   6  11    18.38    17.54   1.40 o
  -5   6  11    25.11    23.81   1.28 o
  -4   6  11     7.75     7.78   0.90 o
  -3   6  11    12.55    12.96   1.22 o
  -2   6  11     3.40     5.04   1.10 o
  -1   6  11     6.08     5.34   1.00 o
   0   6  11    78.49    86.29   2.99 o
   1   6  11    80.45    79.60   2.53 o
   2   6  11   194.76   200.97   3.84 o
   3   6  11    60.56    57.55   2.06 o
   4   6  11     3.70     3.46   0.69 o
   5   6  11   113.07   104.37   2.31 o
   6   6  11    13.27    13.97   0.99 o
  -7   7  11    74.18    87.36   4.32 o
  -6   7  11   200.90   211.30   3.45 o
  -5   7  11    91.81   107.11   2.78 o
  -4   7  11     3.06     3.62   0.66 o
  -3   7  11   289.38   307.84   4.56 o
  -2   7  11   125.63   135.20   3.20 o
  -1   7  11   399.54   434.76   5.11 o
   0   7  11     2.12     2.29   0.74 o
   1   7  11    74.93    76.07   2.32 o
   2   7  11     1.81     1.81   0.58 o
   3   7  11    10.95    14.75   1.09 o
   4   7  11    17.07    17.16   1.07 o
   5   7  11    76.27    74.01   2.31 o
  -5   8  11   112.90   130.21   2.52 o
  -4   8  11    34.57    40.27   1.80 o
  -3   8  11   324.74   330.99   5.29 o
  -2   8  11    18.92    14.07   0.94 o
  -1   8  11    22.37    21.10   1.10 o
   0   8  11   194.12   182.39   3.28 o
   1   8  11     7.86     8.21   0.69 o
   2   8  11   108.61   110.37   2.75 o
   3   8  11     6.08     8.94   0.95 o
  -3   9  11    97.77    87.83   2.64 o
  -2   9  11     3.35     1.51   0.48 o
  -1   9  11    15.54    15.04   0.91 o
   0   9  11     0.00     0.27   0.52 <
   1   9  11    61.41    63.26   2.27 o
  -8   0  12   113.06   121.60   4.96 o
  -6   0  12    37.60    45.28   2.58 o
  -4   0  12   110.98   112.64   4.42 o
  -2   0  12   133.20   149.95   3.76 o
   0   0  12   317.14   315.70   5.75 o
   2   0  12  1602.99  1591.81  15.36 o
   4   0  12     0.29     0.40   1.04 <
   6   0  12   918.53   892.34   9.56 o
  -9   1  12     0.08     0.78   0.80 <
  -8   1  12     1.93     1.85   0.78 <
  -7   1  12   100.94    90.30   2.50 o
  -6   1  12     2.21     2.77   0.97 <
  -5   1  12    89.90    78.42   2.84 o
  -4   1  12     0.68     2.71   0.99 <
  -3   1  12    79.11    77.41   2.92 o
  -2   1  12    82.97    72.04   2.63 o
  -1   1  12   236.04   253.11   3.80 o
   0   1  12   367.58   396.67   4.71 o
   1   1  12    74.47    79.18   2.13 o
   2   1  12  1738.96  1796.83  11.46 o
   3   1  12   571.24   588.30   6.23 o
   4   1  12  1161.65  1185.27   7.30 o
   5   1  12    17.46    16.83   0.99 o
   6   1  12    94.33    81.12   2.23 o
   7   1  12   303.79   281.08   3.36 o
  -9   2  12     2.14     1.44   0.87 <
  -8   2  12    63.70    57.14   2.98 o
  -7   2  12    16.97    19.86   1.71 o
  -6   2  12   182.29   184.78   4.77 o
  -5   2  12   549.97   543.26   8.00 o
  -4   2  12    45.26    35.97   1.97 o
  -3   2  12   155.35   154.23   3.42 o
  -2   2  12   275.02   279.02   4.55 o
  -1   2  12   531.62   501.83   6.36 o
   0   2  12   115.97   110.95   2.45 o
   1   2  12   876.68   870.36   7.46 o
   2   2  12     0.00     2.48   0.69 o
   3   2  12    35.45    33.92   1.70 o
   4   2  12    24.54    25.49   1.23 o
   5   2  12    57.01    62.35   1.74 o
   6   2  12    44.34    45.50   2.05 o
   7   2  12    24.53    22.42   1.28 o
  -9   3  12     4.63     1.13   1.04 <
  -8   3  12    13.52    13.05   1.30 o
  -7   3  12     7.76     9.11   1.53 o
  -6   3  12    62.13    65.59   2.88 o
  -5   3  12    16.27    16.80   1.69 o
  -4   3  12   138.88   136.23   3.91 o
  -3   3  12   171.89   179.05   3.72 o
  -2   3  12   212.35   215.10   4.65 o
  -1   3  12     6.06     7.36   1.04 o
   0   3  12   891.18   902.89   8.47 o
   1   3  12  1292.37  1304.77   9.49 o
   2   3  12   498.77   512.99   6.14 o
   3   3  12   127.00   134.72   2.65 o
   4   3  12   194.64   192.81   3.33 o
   5   3  12    43.28    42.64   1.88 o
   6   3  12    11.52    11.06   1.10 o
   7   3  12     4.60     3.39   0.62 o
  -8   4  12     6.87    14.29   1.43 o
  -7   4  12    37.68    37.99   2.33 o
  -6   4  12     0.23     1.19   0.87 <
  -5   4  12   271.53   281.55   5.03 o
  -4   4  12   339.64   362.07   4.83 o
  -3   4  12   910.16   944.17   9.71 o
  -2   4  12   415.69   445.43   6.55 o
  -1   4  12  1131.22  1164.74   9.40 o
   0   4  12   190.47   197.10   4.35 o
   1   4  12     5.86     5.64   1.16 o
   2   4  12    16.19    18.16   1.34 o
   3   4  12     0.00     0.39   0.70 <
   4   4  12    42.40    40.70   1.47 o
   5   4  12    53.80    57.97   1.91 o
   6   4  12     5.31     5.76   0.69 o
   7   4  12     8.42     9.17   1.29 o
  -8   5  12    40.19    40.70   2.23 o
  -7   5  12     0.06     0.14   0.94 <
  -6   5  12   112.96   121.40   4.35 o
  -5   5  12     0.33     0.93   0.60 <
  -4   5  12  1099.45  1169.68   8.78 o
  -3   5  12    11.00    11.45   1.34 o
  -2   5  12    15.94    13.76   1.46 o
  -1   5  12   425.93   441.81   6.67 o
   0   5  12   217.56   218.29   4.96 o
   1   5  12   745.56   783.20   8.16 o
   2   5  12    65.89    64.72   2.42 o
   3   5  12   293.49   310.64   3.87 o
   4   5  12    28.86    27.67   1.30 o
   5   5  12     9.72     9.79   0.90 o
   6   5  12    29.13    28.29   1.42 o
  -7   6  12    16.75    19.15   1.82 o
  -6   6  12    42.95    42.92   2.29 o
  -5   6  12   129.36   134.07   2.69 o
  -4   6  12    64.82    70.80   2.31 o
  -3   6  12    98.41    99.67   3.09 o
  -2   6  12    18.45    21.68   1.61 o
  -1   6  12    98.62   105.56   3.27 o
   0   6  12     0.10     0.41   0.86 <
   1   6  12    64.64    69.62   2.62 o
   2   6  12     2.71     3.23   0.88 o
   3   6  12    44.81    46.51   1.47 o
   4   6  12     5.95     6.63   0.79 o
   5   6  12    20.20    14.86   1.02 o
  -6   7  12    22.77    32.43   1.98 o
  -5   7  12    87.82    95.59   2.69 o
  -4   7  12    39.03    41.76   1.75 o
  -3   7  12    37.60    33.19   1.69 o
  -2   7  12   412.82   440.37   5.43 o
  -1   7  12   593.62   608.49   7.10 o
   0   7  12    40.32    40.98   1.70 o
   1   7  12   120.51   129.73   2.85 o
   2   7  12    48.43    53.15   2.23 o
   3   7  12   345.80   355.78   5.49 o
   4   7  12    28.50    28.50   1.55 o
  -4   8  12    55.67    52.46   1.84 o
  -3   8  12    27.61    30.53   1.38 o
  -2   8  12    53.56    55.85   1.69 o
  -1   8  12     9.29    13.22   1.03 o
   0   8  12    84.41    82.89   1.85 o
   1   8  12    37.60    38.21   1.39 o
   2   8  12    51.75    56.21   2.12 o
  -9   0  13   173.96   174.60   8.68 o
  -7   0  13   555.63   552.70   9.38 o
  -5   0  13   836.88   827.78  12.03 o
  -3   0  13    16.04    21.67   1.82 o
  -1   0  13   260.58   245.27   5.37 o
   1   0  13    54.39    45.41   2.88 o
   3   0  13    24.45    25.15   2.31 o
   5   0  13   149.01   150.85   3.58 o
   7   0  13    43.79    37.36   1.97 o
  -9   1  13     1.91     2.96   1.12 <
  -8   1  13     0.26    -1.39   0.98 <
  -7   1  13   111.25   105.19   3.33 o
  -6   1  13    50.00    40.53   2.14 o
  -5   1  13    28.27    20.43   1.93 o
  -4   1  13    18.81    15.29   1.95 o
  -3   1  13    24.31    26.27   1.96 o
  -2   1  13     8.20     9.01   1.02 o
  -1   1  13    59.75    54.04   2.05 o
   0   1  13   325.64   340.85   4.31 o
   1   1  13   520.38   519.32   6.04 o
   2   1  13    13.92    12.05   1.12 o
   3   1  13   658.41   658.52   6.13 o
   4   1  13   337.63   362.72   4.51 o
   5   1  13     1.81     0.79   0.56 <
   6   1  13   106.86    99.20   2.16 o
   7   1  13     0.57     0.97   0.62 <
  -9   2  13    17.20    26.48   3.53 o
  -8   2  13     2.68     4.72   1.13 o
  -7   2  13     7.61    10.57   1.29 o
  -6   2  13    27.70    24.69   2.28 o
  -5   2  13   236.70   230.02   5.66 o
  -4   2  13    84.09    93.39   3.15 o
  -3   2  13     3.36     3.25   1.11 <
  -2   2  13   298.35   283.86   4.79 o
  -1   2  13    74.38    67.33   2.47 o
   0   2  13    47.06    43.36   1.75 o
   1   2  13   130.56   129.77   2.72 o
   2   2  13    79.98    82.04   2.63 o
   3   2  13    19.54    17.77   1.28 o
   4   2  13     1.06     1.37   0.81 <
   5   2  13    23.41    30.19   1.47 o
   6   2  13    16.39    15.45   1.13 o
   7   2  13    27.22    24.14   1.96 o
  -8   3  13     8.85     7.62   1.20 o
  -7   3  13     3.45     5.40   1.19 o
  -6   3  13    81.72    79.07   3.03 o
  -5   3  13     0.99     1.05   0.96 <
  -4   3  13     0.30    -0.19   0.92 <
  -3   3  13   430.77   440.02   6.36 o
  -2   3  13     1.57     0.40   0.91 <
  -1   3  13   309.01   313.17   5.44 o
   0   3  13    44.23    38.42   2.13 o
   1   3  13   577.13   575.18   6.22 o
   2   3  13   168.01   174.99   3.21 o
   3   3  13    14.57    15.95   1.23 o
   4   3  13    44.54    47.99   2.02 o
   5   3  13     2.20     3.74   0.75 o
   6   3  13    65.90    63.89   1.78 o
  -8   4  13    27.49    33.93   2.92 o
  -7   4  13    76.81    80.39   3.05 o
  -6   4  13     0.59     0.97   0.77 <
  -5   4  13    11.52    12.53   1.24 o
  -4   4  13    38.93    38.52   1.96 o
  -3   4  13    91.46    96.12   3.29 o
  -2   4  13   639.16   683.61   8.58 o
  -1   4  13   267.32   280.29   4.85 o
   0   4  13     8.29     8.19   1.14 o
   1   4  13   338.43   329.21   5.31 o
   2   4  13   434.26   438.33   5.45 o
   3   4  13    91.18    92.54   2.53 o
   4   4  13   189.72   178.81   3.60 o
   5   4  13    20.25    15.68   1.00 o
   6   4  13    69.56    73.88   2.38 o
  -7   5  13    18.12    13.36   1.73 o
  -6   5  13     5.67     4.96   1.06 o
  -5   5  13     8.96    10.59   1.09 o
  -4   5  13     2.94     4.41   1.02 o
  -3   5  13   526.09   557.04   8.25 o
  -2   5  13   576.55   604.43   8.76 o
  -1   5  13   171.94   166.49   4.73 o
   0   5  13   587.46   613.99   8.88 o
   1   5  13    27.44    23.25   1.78 o
   2   5  13     5.10     5.95   1.10 o
   3   5  13     5.19     4.42   0.75 o
   4   5  13     6.14     6.62   0.82 o
   5   5  13    95.43   101.48   2.98 o
  -6   6  13     4.05     3.84   1.09 o
  -5   6  13    22.23    21.66   1.30 o
  -4   6  13    21.49    19.20   1.50 o
  -3   6  13    30.21    31.18   1.99 o
  -2   6  13   566.90   608.83   8.39 o
  -1   6  13    81.44    81.58   3.20 o
   0   6  13   239.20   249.49   4.68 o
   1   6  13    33.70    33.27   2.06 o
   2   6  13   102.89   103.11   2.87 o
   3   6  13    13.00    13.63   1.21 o
   4   6  13    30.09    30.08   1.44 o
  -5   7  13     4.21     3.38   0.70 o
  -4   7  13     0.91     0.22   0.62 <
  -3   7  13    12.77    12.23   1.18 o
  -2   7  13     0.48     1.38   0.56 <
  -1   7  13   175.24   183.15   3.68 o
   0   7  13    19.88    20.66   1.30 o
   1   7  13     0.33    -0.22   0.69 <
   2   7  13    39.56    41.67   1.42 o
   3   7  13    30.55    30.65   1.61 o
  -3   8  13    48.22    57.67   2.15 o
  -2   8  13     6.55     7.02   0.79 o
  -1   8  13    54.81    58.66   1.75 o
   0   8  13    67.88    66.44   1.87 o
   1   8  13     0.87     3.48   0.60 o
  -8   0  14    81.13    96.16   7.29 o
  -6   0  14    38.16    23.09   2.29 o
  -4   0  14   696.80   632.16  10.25 o
  -2   0  14     5.84     7.39   1.39 o
   0   0  14     9.70    10.29   1.34 o
   2   0  14   976.89   996.41  15.96 o
   4   0  14   111.65   120.48   4.51 o
   6   0  14     2.42     3.83   1.42 <
  -8   1  14    18.28    20.40   1.84 o
  -7   1  14    10.07     8.87   1.18 o
  -6   1  14     1.12     3.09   1.00 o
  -5   1  14     0.24     0.94   0.95 <
  -4   1  14   122.17   105.01   3.19 o
  -3   1  14   110.56    97.17   2.88 o
  -2   1  14   204.14   180.77   4.25 o
  -1   1  14    29.62    27.78   1.67 o
   0   1  14   213.45   220.44   4.11 o
   1   1  14     0.79     1.12   0.77 <
   2   1  14   181.09   192.14   4.02 o
   3   1  14    92.61    93.77   2.61 o
   4   1  14    19.13    20.14   1.30 o
   5   1  14    34.18    30.19   1.55 o
   6   1  14    16.53    21.89   1.59 o
  -8   2  14    14.21    11.50   1.32 o
  -7   2  14    26.61    24.99   1.63 o
  -6   2  14    87.20    89.58   3.06 o
  -5   2  14    50.91    64.11   3.01 o
  -4   2  14    11.00    12.59   1.59 o
  -3   2  14   114.89   126.33   3.93 o
  -2   2  14   800.88   802.16   8.62 o
  -1   2  14     0.04    -0.64   0.67 <
   0   2  14    81.42    78.34   2.19 o
   1   2  14     7.36     9.97   0.93 o
   2   2  14    19.13    18.59   1.32 o
   3   2  14   163.70   170.11   3.15 o
   4   2  14    43.76    59.83   1.85 o
   5   2  14    15.15    17.30   1.38 o
   6   2  14     0.04     1.18   0.63 <
  -8   3  14     0.04     0.66   0.94 <
  -7   3  14     0.42     2.35   0.86 <
  -6   3  14     4.38     6.19   1.19 o
  -5   3  14   253.33   244.83   5.16 o
  -4   3  14   274.20   279.36   4.97 o
  -3   3  14   173.24   187.52   4.49 o
  -2   3  14   911.00   952.89  10.96 o
  -1   3  14    16.88    18.66   1.30 o
   0   3  14   108.66   114.39   3.14 o
   1   3  14   107.94   100.23   2.48 o
   2   3  14     0.01     0.20   0.66 <
   3   3  14    45.72    46.27   1.71 o
   4   3  14   749.32   770.15   6.71 o
   5   3  14   167.89   171.81   3.67 o
   6   3  14    56.45    60.91   2.93 o
  -7   4  14    59.01    62.32   2.32 o
  -6   4  14    13.58     9.79   1.08 o
  -5   4  14    35.88    35.69   1.97 o
  -4   4  14     0.86     1.67   0.84 <
  -3   4  14   177.88   188.27   4.42 o
  -2   4  14    38.01    36.46   2.33 o
  -1   4  14    50.43    48.54   2.26 o
   0   4  14   225.12   230.12   4.35 o
   1   4  14    51.36    49.98   2.10 o
   2   4  14     5.86     4.77   0.73 o
   3   4  14     2.50     4.00   0.69 o
   4   4  14    23.59    25.00   1.39 o
   5   4  14   378.05   380.84   6.25 o
  -7   5  14    17.12    16.86   2.89 o
  -6   5  14    58.63    63.98   2.75 o
  -5   5  14    18.61    15.78   1.20 o
  -4   5  14     0.77     0.83   0.79 <
  -3   5  14    15.08    17.62   1.60 o
  -2   5  14   331.64   347.17   6.43 o
  -1   5  14    70.32    70.82   3.02 o
   0   5  14   188.68   200.73   4.93 o
   1   5  14   182.13   196.94   4.72 o
   2   5  14    55.40    57.54   1.75 o
   3   5  14   158.98   158.61   2.65 o
   4   5  14    16.17    18.51   1.12 o
  -5   6  14    26.56    29.54   1.40 o
  -4   6  14    11.46    10.95   1.12 o
  -3   6  14    13.17    11.07   1.24 o
  -2   6  14     1.22     2.41   0.89 <
  -1   6  14    17.16    16.86   1.52 o
   0   6  14    17.79    19.68   1.56 o
   1   6  14    96.61    99.22   3.08 o
   2   6  14    18.53    16.25   1.12 o
   3   6  14     1.61     0.84   0.58 <
  -4   7  14     9.80    10.93   1.26 o
  -3   7  14   134.37   139.60   2.79 o
  -2   7  14     8.05     8.78   0.87 o
  -1   7  14    94.87    95.88   2.21 o
   0   7  14    51.57    59.31   1.92 o
   1   7  14    20.41    22.01   1.14 o
   2   7  14   113.86   135.76   3.94 o
  -7   0  15    26.86    21.17   2.43 o
  -5   0  15     0.83     3.50   1.41 <
  -3   0  15    37.52    34.91   2.78 o
  -1   0  15    48.41    30.40   2.00 o
   1   0  15    72.18    74.86   3.60 o
   3   0  15   245.48   277.83   6.67 o
   5   0  15    47.06    48.68   2.51 o
  -8   1  15    16.91    16.51   2.04 o
  -7   1  15    60.20    75.34   2.66 o
  -6   1  15    32.40    26.36   1.88 o
  -5   1  15    59.93    44.05   2.06 o
  -4   1  15   206.20   183.00   4.32 o
  -3   1  15   440.48   355.96   5.24 o
  -2   1  15    16.66    11.59   1.03 o
  -1   1  15    40.30    26.83   1.54 o
   0   1  15    26.42    28.34   1.28 o
   1   1  15    29.77    35.19   2.03 o
   2   1  15    67.27    67.98   2.42 o
   3   1  15    36.41    37.65   1.82 o
   4   1  15   199.88   196.52   3.78 o
   5   1  15     0.40     1.27   0.69 <
  -7   2  15     0.97     3.22   0.71 o
  -6   2  15     1.13     1.38   0.83 <
  -5   2  15    38.71    40.16   2.09 o
  -4   2  15    26.05    24.33   1.69 o
  -3   2  15    24.28    27.32   1.43 o
  -2   2  15     0.47     1.15   0.72 <
  -1   2  15    19.66    22.16   1.43 o
   0   2  15     4.28     4.50   0.79 o
   1   2  15   300.86   290.34   4.42 o
   2   2  15   131.42   128.60   2.95 o
   3   2  15    75.11    78.16   2.28 o
   4   2  15    21.65    19.66   1.16 o
   5   2  15    37.21    34.57   2.25 o
  -7   3  15     0.12     2.29   0.69 o
  -6   3  15     1.58     1.73   0.70 <
  -5   3  15   144.82   136.60   3.46 o
  -4   3  15    20.85    10.63   1.39 o
  -3   3  15    32.21    33.05   1.69 o
  -2   3  15   523.72   516.09   6.78 o
  -1   3  15    30.11    34.08   1.87 o
   0   3  15   604.95   610.47   6.25 o
   1   3  15    24.12    25.83   1.28 o
   2   3  15    36.15    33.73   1.42 o
   3   3  15   154.95   169.29   3.13 o
   4   3  15    78.93    90.01   2.14 o
   5   3  15    22.63    24.47   2.25 o
  -6   4  15     5.28     3.59   0.71 o
  -5   4  15     7.32     7.88   1.08 o
  -4   4  15    24.39    26.25   1.63 o
  -3   4  15    79.01    86.57   3.13 o
  -2   4  15    71.31    80.57   2.68 o
  -1   4  15     2.48     2.30   0.98 <
   0   4  15   282.31   302.85   5.28 o
   1   4  15    84.13    84.36   2.51 o
   2   4  15    13.49    13.31   1.00 o
   3   4  15    13.23    14.48   0.98 o
   4   4  15    34.89    36.16   1.40 o
  -6   5  15     2.96     4.05   1.11 o
  -5   5  15     2.61     1.08   0.71 <
  -4   5  15     1.24     1.36   0.67 <
  -3   5  15   242.27   236.04   4.78 o
  -2   5  15    57.90    51.96   2.08 o
  -1   5  15   272.83   278.92   5.42 o
   0   5  15   357.31   375.67   6.18 o
   1   5  15     1.92     2.02   0.67 o
   2   5  15   229.63   254.90   4.14 o
   3   5  15     3.12     4.82   0.93 o
  -4   6  15     6.16     4.13   0.62 o
  -3   6  15    65.19    67.61   2.34 o
  -2   6  15     1.40     2.02   0.69 <
  -1   6  15    55.22    56.14   1.94 o
   0   6  15     6.35     7.13   0.95 o
   1   6  15     0.01     0.13   0.47 <
   2   6  15    84.19   102.72   2.60 o
  -2   7  15    90.20    97.80   4.51 o
  -1   7  15     0.75     1.08   0.48 <
  -6   0  16    10.12     9.80   1.52 o
  -4   0  16    22.30    24.97   2.32 o
  -2   0  16    11.48     5.01   1.21 o
   0   0  16   262.77   267.42   6.16 o
   2   0  16   361.15   372.40   7.49 o
   4   0  16     3.62     2.35   0.87 <
  -7   1  16     2.33     4.69   1.04 o
  -6   1  16     3.03     1.63   0.82 <
  -5   1  16   201.79   185.08   3.96 o
  -4   1  16   162.49   142.16   3.57 o
  -3   1  16    33.24    43.48   2.07 o
  -2   1  16    82.00    78.48   2.37 o
  -1   1  16     1.98     0.42   0.66 <
   0   1  16     0.45    -0.29   0.70 <
   1   1  16    35.59    33.97   1.53 o
   2   1  16    35.74    36.07   1.76 o
   3   1  16   107.21   109.24   2.80 o
   4   1  16   133.53   148.04   3.00 o
  -7   2  16    47.56    61.15   3.49 o
  -6   2  16     6.15     4.78   0.82 o
  -5   2  16    15.26    16.58   1.43 o
  -4   2  16    74.68    98.13   3.15 o
  -3   2  16    17.53    15.94   1.46 o
  -2   2  16     0.21     1.67   0.75 <
  -1   2  16   459.01   456.52   5.62 o
   0   2  16   185.74   201.90   3.82 o
   1   2  16     2.92     3.15   0.77 o
   2   2  16    41.26    47.37   1.90 o
   3   2  16     6.82     6.94   0.79 o
   4   2  16     4.06     5.10   0.85 o
  -6   3  16    35.52    30.75   1.55 o
  -5   3  16     2.28     3.57   0.82 o
  -4   3  16    33.71    32.24   1.79 o
  -3   3  16     0.24    -0.30   0.60 <
  -2   3  16     0.97     2.18   0.76 <
  -1   3  16     5.49     8.92   1.11 o
   0   3  16    20.28    20.43   1.31 o
   1   3  16     4.22     4.93   0.71 o
   2   3  16     9.53    10.43   0.97 o
   3   3  16    86.90   106.56   2.81 o
   4   3  16   353.34   365.06   6.52 o
  -5   4  16     1.18     4.00   0.83 o
  -4   4  16     0.00     0.49   0.59 <
  -3   4  16    45.40    46.06   1.67 o
  -2   4  16   143.91   145.57   2.94 o
  -1   4  16   473.91   484.78   6.11 o
   0   4  16   146.00   149.52   3.35 o
   1   4  16    49.94    53.86   1.96 o
   2   4  16    10.74    11.30   1.01 o
   3   4  16     0.83     0.29   0.78 <
  -4   5  16     4.91     5.96   0.91 o
  -3   5  16     6.01     5.06   0.72 o
  -2   5  16    75.52    76.60   2.57 o
  -1   5  16     0.01    -0.34   0.57 <
   0   5  16    92.77    98.95   2.53 o
   1   5  16    14.14    14.92   0.92 o
   2   5  16    57.76    64.08   3.20 o
  -2   6  16    36.52    36.78   1.59 o
  -1   6  16   125.75   132.80   2.62 o
   0   6  16     2.57     3.59   0.68 o
  -5   0  17    19.53    15.81   1.64 o
  -3   0  17   561.14   516.57  10.35 o
  -1   0  17    10.03    10.40   1.47 o
   1   0  17    88.65    99.95   3.65 o
   3   0  17     3.06    -0.58   0.78 <
  -6   1  17     6.06     8.91   0.92 o
  -5   1  17    32.58    38.36   1.82 o
  -4   1  17     1.69     2.90   0.82 o
  -3   1  17     2.79     0.75   0.77 <
  -2   1  17    25.84    18.87   1.25 o
  -1   1  17    42.40    42.81   1.67 o
   0   1  17    19.02    15.49   1.20 o
   1   1  17    41.75    46.31   1.99 o
   2   1  17    67.55    59.45   1.97 o
   3   1  17   136.10   132.50   2.73 o
  -6   2  17    16.52    21.16   1.83 o
  -5   2  17    10.28    10.30   1.05 o
  -4   2  17     0.01     1.57   0.91 <
  -3   2  17     1.31     2.39   0.76 o
  -2   2  17    20.38    23.22   1.38 o
  -1   2  17    58.16    38.39   1.72 o
   0   2  17     0.92     1.11   0.71 <
   1   2  17     2.69     3.07   0.63 o
   2   2  17     6.21     7.23   0.69 o
   3   2  17     0.24     0.93   0.54 <
  -5   3  17   181.98   214.88   4.54 o
  -4   3  17     0.01     0.82   0.69 <
  -3   3  17    33.97    44.16   1.96 o
  -2   3  17     9.09     9.38   0.91 o
  -1   3  17    27.48    27.82   1.70 o
   0   3  17     1.65     2.35   0.72 o
   1   3  17   160.06   150.89   3.64 o
   2   3  17     6.17     5.01   0.78 o
  -4   4  17    10.08     8.48   1.10 o
  -3   4  17    15.49    21.28   1.32 o
  -2   4  17   177.95   186.51   3.86 o
  -1   4  17    49.62    57.12   2.21 o
   0   4  17   238.27   238.71   4.31 o
   1   4  17    15.99    14.17   1.30 o
   2   4  17    36.79    42.30   4.00 o
  -2   5  17     0.98     1.40   0.61 <
  -1   5  17   212.38   226.22   3.84 o
   0   5  17    27.65    25.87   1.54 o
  -4   0  18    71.47    75.81   3.44 o
  -2   0  18    47.99    56.92   2.72 o
   0   0  18    16.76    15.88   1.64 o
   2   0  18    71.04    79.89   3.40 o
  -5   1  18    29.93    34.66   2.02 o
  -4   1  18     0.44     0.31   0.67 <
  -3   1  18     0.02    -1.06   0.76 <
  -2   1  18     7.49     8.39   0.88 o
  -1   1  18    10.69    10.89   1.04 o
   0   1  18    12.89    16.18   1.42 o
   1   1  18     0.30     0.93   0.77 <
   2   1  18    18.64    15.97   1.29 o
  -4   2  18     8.08     4.60   0.79 o
  -3   2  18    68.73    66.98   2.59 o
  -2   2  18     0.46    -0.54   0.49 <
  -1   2  18   154.19   184.22   4.09 o
   0   2  18    87.25    91.76   2.97 o
   1   2  18     0.04     1.50   0.61 <
  -3   3  18    64.81    66.53   3.16 o
  -2   3  18   112.17    98.30   3.00 o
  -1   3  18   133.60   147.78   3.50 o
   0   3  18   573.66   601.51   9.16 o
